# Supplementary material for: NTD Diagnostics for Disease Elimination: A Review
Source: Diagnostics (Basel). 2020 Jun 5;10(6):375. doi: 10.3390/diagnostics10060375 (PMC7344624; doi:10.3390/diagnostics10060375)
Supplement: Supplementary file 1 [file diagnostics-10-00375-s001.zip]

Archive with 3 entries (2 files):
- Supplementary/
- Supplementary/File S1 Overview WoS results_search strings, dates and numbers.docx
- Supplementary/Table S1 NTDiagnostics_Included studies.xlsx
