# Supplementary material for: NTD Diagnostics for Disease Elimination: A Review
Source: Diagnostics (Basel). 2020 Jun 5;10(6):375. doi: 10.3390/diagnostics10060375 (PMC7344624; doi:10.3390/diagnostics10060375)
Supplement: Supplementary file 1 [file diagnostics-10-00375-s001.zip › Supplementary/Table S1 NTDiagnostics_Included studies.xlsx]

## Sheet: Sheet1
Author/s	Year	Title
Abdel-Shafi, IR; Shoieb, EY; Attia, SS; Rubio, JM; Ta-Tang, TH; El-Badry, AA	2017	Molecular identification and phylogenetic analysis of Wuchereria bancrofti from human blood samples in Egypt
Abdulla et al.	2013	TLTF in Cerebrospinal Fluid for Detection and Staging of T-b. gambiense Infection
Abou-El-Naga, IF	2018	Towards elimination of schistosomiasis after 5000 years of endemicity in Egypt
Acup et al.	2017	Factors influencing passive surveillance for T-b. rhodesiense human african trypanosomiasis in Uganda
Adams, ER	2013	Trypanosoma
Adekanmbi, EO; Srivastava, SK	2016	Dielectrophoretic applications for disease diagnostics using lab-on-a-chip platforms
Adriko, M; Standley, CJ; Tinkitina, B; Tukahebwa, EM; Fenwick, A; Fleming, FM; Sousa-Figueiredo, JC; Stothard, JR; Kabatereine, NB	2014	Evaluation of circulating cathodic antigen (CCA) urine-cassette assay as a survey tool for Schistosoma mansoni in different transmission settings within Bugiri District, Uganda
Aguiar-Santos, AM; Medeiros, Z; Bonfim, C; Rocha, AC; Brandao, E; Miranda, T; Oliveira, P; Sarinho, ESC	2013	Epidemiological assessment of neglected diseases in children: lymphatic filariasis and soil-transmitted helminthiasis
Albonico, M; Levecke, B; LoVerde, PT; Montresor, A; Prichard, R; Vercruysse, J; Webster, JP	2015	Monitoring the efficacy of drugs for neglected tropical diseases controlled by preventive chemotherapy
Albonico, M; Levecke, B; LoVerde, PT; Montresor, A; Prichard, R; Vercruysse, J; Webster, JP	2015	Monitoring the efficacy of drugs for neglected tropical diseases controlled by preventive chemotherapy
Alhassan, A; Li, ZR; Poole, CB; Carlow, CKS	2015	Expanding the MDx toolbox for filarial diagnosis and surveillance
Antinori, S; Galimberti, L; Bianco, R; Grande, R; Galli, M; Corbellino, M	2017	Chagas disease in Europe: A review for the internist in the globalized world
Araujo, PF; Almeida, AB; Pimentel, CF; da Silva, AR; Sousa, A; Valente, SA; Valente, VC; Britto, MM; Rosa, AC; Alves, RM; Hagstrom, L; Teixeira, ARL	2017	Sexual transmission of American trypanosomiasis in humans: a new potential pandemic route for Chagas parasites
Assare, RK; Tra, MBI; Ouattara, M; Hurlimann, E; Coulibaly, JT; N'Goran, EK; Utzinger, J	2018	Sensitivity of the Point-of-Care Circulating Cathodic Antigen Urine Cassette Test for Diagnosis of Schistosoma mansoni in Low-Endemicity Settings in Cote d'Ivoire
Awadzi, K; Opoku, NO; Attah, SK; Lazdins-Helds, JK; Kuesel, AC	2015	Diagnosis of O. volvulus infection via skin exposure to diethylcarbamazine: clinical evaluation of a transdermal delivery technology-based patch
Balahbib, A; Amarir, F; Corstjens, PLAM; de Dood, CJ; van Dam, GJ; Hajli, A; Belhaddad, M; El Mansouri, B; Sadak, A; Rhajaoui, M; Adlaoui, E	2017	Selecting accurate post-elimination monitoring tools to prevent reemergence of urogenital schistosomiasis in Morocco: a pilot study
Banjara, MR; Kroeger, A; Huda, MM; Kumar, V; Gurung, CK; Das, ML; Rijal, S; Das, P; Mondal, D	2015	Feasibility of a combined camp approach for vector control together with active case detection of visceral leishmaniasis, post kala-azar dermal leishmaniasis, tuberculosis, leprosy and malaria in Bangladesh, India and Nepal: an exploratory study
Barkia, H; Barkia, A; Yacoubi, R; Alemad, A; El Kharim, K; Belghyti, D	2014	Contribution of Mobile Teams to Efforts to Eliminate Schistosomiasis at Schistosoma haematobium in Morocco- Narrative Review Article
Bartsch, SM; Avelis, CM; Asti, L; Hertenstein, DL; Ndeffo-Mbah, M; Galvani, A; Lee, BY	2018	The economic value of identifying and treating Chagas disease patients earlier and the impact on Trypanosoma cruzi transmission
Belizario, V; Bungay, AA; Su, GS; de Veyra, C; Lacuna, JD	2016	ASSESSMENT OF THREE SCHISTOSOMIASIS ENDEMIC AREAS USING KATO-KATZ TECHNIQUE AND ELISA ANTIGEN AND ANTIBODY TESTS
Belizario, V; Destura, R; Gabunada, RR; Petronio-Santos, JA; dela Tonga, A; Amarillo, ML; de Veyra, C	2018	EVALUATION OF FECAL AND SEROLOGICAL TESTS FOR THE DIAGNOSIS OF SCHISTOSOMIASIS IN SELECTED NEAR-ELIMINATION AND ENDEMIC AREAS IN THE PHILIPPINES
Bennuru, S; O'Connell, EM; Drame, PM; Nutman, TB	2018	Mining Filarial Genomes for Diagnostic and Therapeutic Targets
Bennuru, S; Pion, SDS; Kamgno, J; Wanji, S; Nutman, TB	2014	Repurposed Automated Handheld Counter as a Point-of-Care Tool to Identify Individuals 'At Risk' of Serious Post-Ivermectin Encephalopathy
Bergquist, R; Yang, GJ; Knopp, S; Utzinger, J; Tanner, M	2015	Surveillance and response: Tools and approaches for the elimination stage of neglected tropical diseases
Bergquist, R; Zhou, XN; Rollinson, D; Reinhard-Rupp, J; Klohe, K	2017	Elimination of schistosomiasis: the tools required
Berrizbeitia, M; Concepcion, JL; Carzola, V; Rodriguez, J; Caceres, A; Quinones, W	2013	Seroprevalence of T-cruzi infection in Canis familiaris, state of Sucre, Venezuela
Bessell et al.	2015	EVALUATING THE COST-EFFECTIVENESS OF DIFFERENT SCREENING STRATEGIES FOR HUMAN AFRICAN TRYPANOSOMIASIS IN THE DEMOCRATIC REPUBLIC OF THE CONGO
Bessell et al.	2015	ESTIMATING THE COSTS OF IDENTIFYING HUMAN AFRICAN TRYPANOSOMIASIS CASES USING A NEW DIAGNOSTIC FRAMEWORK IN UGANDA
Bessell et al.	2015	The cost-effectiveness of different screening strategies for human African trypanosomiasis in The Democratic Republic of the Congo
Bessell PR, Lumbala C, Lutumba P, Baloji S, Biéler S, et al.	2018	Cost-effectiveness of using a rapid diagnostic test to screen for human African trypanosomiasis in the Democratic Republic of the Congo
Bhattacharya, SK; Dash, AP	2017	Elimination of Kala-Azar from the Southeast Asia Region
Bhosai, SJ; Bailey, RL; Gaynor, BD; Lietman, TM	2012	Trachoma: an update on prevention, diagnosis, and treatment
Bieler et al.	2016	Evaluation of Antigens for Development of a Serological Test for Human African Trypanosomiasis
Bieler et al.	2012	Improved detection of Trypanosoma brucei by lysis of red blood cells, concentration and LED fluorescence microscopy
Bisser et al.	2016	Sensitivity and Specificity of a Prototype Rapid Diagnostic Test for the Detection of Trypanosoma brucei gambiense Infection: A Multi-centric Prospective Study
Boelaert et al.	2018	A Phase III Diagnostic Accuracy Study of a Rapid Diagnostic Test for Diagnosis of Second-Stage Human African Trypanosomiasis in the Democratic Republic of the Congo
Boettcher, JP; Siwakoti, Y; Milojkovic, A; Siddiqui, NA; Gurung, CK; Rijal, S; Das, P; Kroeger, A; Banjara, MR	2015	Visceral leishmaniasis diagnosis and reporting delays as an obstacle to timely response actions in Nepal and India
Bonnet et al.	2015	Overview of the Diagnostic Methods Used in the Field for Human African Trypanosomiasis: What Could Change in the Next Years?
Bonney, KM	2014	Chagas disease in the 21st Century: a public health success or an emerging threat?
Bottomley, C; Isham, V; Vivas-Martinez, S; Kuesel, AC; Attah, SK; Opoku, NO; Lustigman, S; Walker, M; Basanez, MG	2016	Modelling Neglected Tropical Diseases diagnostics: the sensitivity of skin snips for Onchocerca volvulus in near elimination and surveillance settings
Boussinesq, M; Fobi, G; Kuesel, AC	2018	Alternative treatment strategies to accelerate the elimination of onchocerciasis
Brady, MA; Stelmach, R; Davide-Smith, M; Johnson, J; Pou, B; Koroma, J; Frimpong, K; Weaver, A	2017	Costs of Transmission Assessment Surveys to Provide Evidence for the Elimination of Lymphatic Filariasis
Bukachi SA, Mumbo AA, Alak ACD, Sebit W, Rumunu J, et al.	2018	Knowledge, attitudes and practices about human African trypanosomiasis and their implications in designing intervention strategies for Yei county, South Sudan
Burchmore, R	2012	Parasites in the brain? The search for sleeping sickness biomarkers
Burza, S; Croft, SL; Boelaert, M	2018	Leishmaniasis
Burza, S; Mahajan, R; Sanz, MG; Sunyoto, T; Kumar, R; Mitra, G; Lima, MA	2014	HIV and Visceral Leishmaniasis Coinfection in Bihar, India: An Underrecognized and Underdiagnosed Threat Against Elimination
Buscher et al.	2014	Sensitivity and specificity of HAT Sero-K-SeT, a rapid diagnostic test for serodiagnosis of sleeping sickness caused by Trypanosoma brucei gambiense: a case-control study
Buscher, P; Deborggraeve, S	2015	How can molecular diagnostics contribute to the elimination of human African trypanosomiasis?
Buscher, P; Gilleman, Q; Lejon, V	2013	Rapid Diagnostic Test for Sleeping Sickness
Camara et al.	2017	A strategy combining passive screening and reactive screening to control human African trypanosomiasis during the Ebola crisis in Guinea
Camara et al.	2014	Immune trypanolysis test with blood spotted on filter paper for epidemiological surveillance of sleeping sickness
Cameron, MM; Acosta-Serrano, A; Bern, C; Boelaert, M; den Boer, M; Burza, S; Chapman, LAC; Chaskopoulou, A; Coleman, M; Courtenay, O; Croft, S; Das, P; Dilger, E; Foster, G; Garlapati, R; Haines, L; Harris, A; Hemingway, J; Hollingsworth, TD; Jervis, S; Medley, G; Miles, M; Paine, M; Picado, A; Poche, R; Ready, P; Rogers, M; Rowland, M; Sundar, S; de Vlas, SJ; Weetman, D	2016	Understanding the transmission dynamics of Leishmania donovani to provide robust evidence for interventions to eliminate visceral leishmaniasis in Bihar, India
Cano, J; Moraga, P; Nikolay, B; Rebollo, MP; Okorie, PN; Davies, E; Njenga, SM; Bockarie, MJ; Brooker, SJ	2015	An investigation of the disparity in estimates of microfilaraemia and antigenaemia in lymphatic filariasis surveys
Cantey, PT; Stramer, SL; Townsend, RL; Kamel, H; Ofafa, K; Todd, CW; Currier, M; Hand, S; Varnado, W; Dotson, E; Hall, C; Jett, PL; Montgomery, SP	2012	The United States Trypanosoma cruzi Infection Study: evidence for vector-borne transmission of the parasite that causes Chagas disease among United States blood donors
Carvajal-Fernandez, J; Villegas-Mesa, JD; Quintero-Gutierrez, L; Duque, D; Cabrales-Lopez, AJ	2017	Trachoma: from basics to clinic
Castillo-Neyra, R; Chu, LC; Quispe-Machaca, V; Ancca-Juarez, J; Chavez, FSM; Mazuelos, MB; Naquira, C; Bern, C; Gilman, RH; Levy, MZ	2015	The potential of canine sentinels for reemerging Trypanosoma cruzi transmission
Chand, G; Kaushal, LS; Choudhari, NK; Singh, N	2016	Mapping is a prerequisite for elimination of filariasis and effective targeting of filarial 'hot spots'
Chandrasena, NTGA; Premaratna, R; Samarasekera, DS; de Silva, NR	2016	Surveillance for transmission of lymphatic filariasis in Colombo and Gampaha districts of Sri Lanka following mass drug administration
Chapman, LAC; Dyson, L; Courtenay, O; Chowdhury, R; Bern, C; Medley, GF; Hollingsworth, TD	2015	Quantification of the natural history of visceral leishmaniasis and consequences for control
Chappuis et al.	2013	Rapid diagnostic tests for non-malarial febrile illness in the tropics
Checchi et al.	2012	Prevalence and under-detection of gambiense human African trypanosomiasis during mass screening sessions in Uganda and Sudan
Checchi, F; Funk, S; Chandramohan, D; Chappuis, F; Haydon, DT	2018	The impact of passive case detection on the transmission dynamics of gambiense Human African Trypanosomiasis
Chen, SB; Ai, L; Hu, W; Xu, J; Bergquist, R; Qin, ZQ; Chen, JH	2016	New Anti-Schistosoma Approaches in The People's Republic of China: Development of Diagnostics, Vaccines and Other New Techniques Belonging to the 'Omics' Group
Chesnais, CB; Awaca-Uvon, NP; Bolay, FK; Boussinesq, M; Fischer, PU; Gankpala, L; Meite, A; Missamou, F; Pion, SD; Weil, GJ	2017	A multi-center field study of two point-of-care tests for circulating Wuchereria bancrofti antigenemia in Africa
Chesnais, CB; Missamou, F; Pion, SDS; Bopda, J; Louya, F; Majewski, AC; Weil, GJ; Boussinesq, M	2013	Short Report: Semi-Quantitative Scoring of an Immunochromatographic Test for Circulating Filarial Antigen
Chesnais, CB; Vlaminck, J; Kunyu-Shako, B; Pion, SD; Awaca-Uvon, NP; Weil, GJ; Mumba, D; Boussinesq, M	2016	Measurement of Circulating Filarial Antigen Levels in Human Blood with a Point-of-Care Test Strip and a Portable Spectrodensitometer
Chiphwanya, J; Mkwanda, S; Matipula, DE; Ndhlovu, P; Stanton, M; Betts, H; Mackenzie, C; Martindale, S; Kelly-Hope, LA	2017	SCALING-UP A 'PACKAGE OF CARE' FOR LYMPHATIC FILARIASIS CASES IN MALAWI USING SMS MHEALTH TOOLS FOR MORBIDITY MAPPING, AND COMMUNITY HEALTH WORKER NETWORKS AND DISTRICT HOSPITALS FOR PATIENT CARE
Chu, BK; Deming, M; Biritwum, NK; Bougma, WR; Dorkenoo, AM; El-Setouhy, M; Fischer, PU; Gass, K; de Pena, M; Mercado-Hernandez, L; Kyelem, D; Lammie, PJ; Flueckiger, RM; Mwingira, UJ; Noordin, R; Owusu, IO; Ottesen, EA; Pavluck, A; Pilotte, N; Rao, RU; Samarasekera, D; Schmaedick, MA; Settinayake, S; Simonsen, PE; Supali, T; Taleo, F; Torres, M; Weil, GJ; Won, KY	2013	Transmission Assessment Surveys (TAS) to Define Endpoints for Lymphatic Filariasis Mass Drug Administration: A Multicenter Evaluation
Claeys et al.	2017	Quality assurance of active screening for Human African Trypanosomiasis elimination in the Democratic Republic of the Congo
Clavijo, NAS; Postigo, JR; Schneider, D; Santalla, JA; Brutus, L; Chippaux, JP	2012	Prevalence of Chagas disease in pregnant women and incidence of congenital transmission in Santa Cruz de la Sierra, Bolivia
Clements, MN; Corstjens, PLAM; Binder, S; Campbell, CH; de Dood, CJ; Fenwick, A; Harrison, W; Kayugi, D; King, CH; Kornelis, D; Ndayishimiye, O; Ortu, G; Lamine, MS; Zivieri, A; Colley, DG; van Dam, GJ	2018	Latent class analysis to evaluate performance of point-of-care CCA for low-intensity Schistosoma mansoni infections in Burundi
Coelho, PMZ; Siqueira, LMV; Grenfell, RFQ; Almeida, NBF; Katz, N; Almeida, A; Carneiro, NFD; Oliveira, E	2016	Improvement of POC-CCA Interpretation by Using Lyophilization of Urine from Patients with Schistosoma mansoni Low Worm Burden: Towards an Elimination of Doubts about the Concept of Trace
Colley, DG; Andros, TS; Campbell, CH	2017	Schistosomiasis is more prevalent than previously thought: what does it mean for public health goals, policies, strategies, guidelines and intervention programs?
Corstjens, PLAM; Hoekstra, PT; de Dood, CJ; van Dam, GJ	2017	Utilizing the ultrasensitive Schistosoma up-converting phosphor lateral flow circulating anodic antigen (UCP-LF CAA) assay for sample pooling-strategies
Corstjens, PLAM; Nyakundi, RK; de Dood, CJ; Kariuki, TM; Ochola, EA; Karanja, DMS; Mwinzi, PNM; van Dam, GJ	2015	Improved sensitivity of the urine CAA lateral-flow assay for diagnosing active Schistosoma infections by using larger sample volumes
Costales, JA; Sanchez-Gomez, A; Silva-Aycaguer, LC; Cevallos, W; Tamayo, S; Yumiseva, CA; Jacobson, JO; Martini, L; Carrera, CA; Grijalva, MJ	2015	A National Survey to Determine Prevalence of Trypanosoma cruzi Infection among Pregnant Women in Ecuador
Cucunuba, ZM; Manne-Goehler, JM; Diaz, D; Nouvellet, P; Bernal, O; Marchiol, A; Basanez, MG; Conteh, L	2017	How universal is coverage and access to diagnosis and treatment for Chagas disease in Colombia? A health systems analysis
Cunningham, LJ; Stothard, JR; Osei-Atweneboana, M; Armoo, S; Verweij, JJ; Adams, ER	2018	Developing a real-time PCR assay based on multiplex high-resolution melt-curve analysis: a pilot study in detection and discrimination of soil-transmitted helminth and schistosome species
D'Ambrosio, MV; Bakalar, M; Bennuru, S; Reber, C; Skandarajah, A; Nilsson, L; Switz, N; Kamgno, J; Pion, S; Boussinesq, M; Nutman, TB; Fletcher, DA	2015	Point-of-care quantification of blood-borne filarial parasites with a mobile phone microscope
Damgaard, J; Meyrowitsch, DW; Rwegoshora, RT; Magesa, SM; Mukoko, DA; Simonsen, PE	2016	Assessing drivers of the IgG4 antibody reactivity to recombinant antigen Bm14 in Wuchereria bancrofti endemic populations in East Africa
Das, A; Karthick, M; Dwivedi, S; Banerjee, I; Mahapatra, T; Srikantiah, S; Chaudhuri, I	2016	Epidemiologic Correlates of Mortality among Symptomatic Visceral Leishmaniasis Cases: Findings from Situation Assessment in High Endemic Foci in India
Das, LK; Pani, SP; Vanamail, P; Vijayalakshmi, G; DeBritto, LJ	2012	Cost-effective antigen testing for delimitation, monitoring and evaluation in bancroftian filariasis
Das, VNR; Pandey, RN; Kumar, V; Pandey, K; Siddiqui, NA; Verma, RB; Matlashewski, G; Das, P	2016	Repeated training of accredited social health activists (ASHAs) for improved detection of visceral leishmaniasis cases in Bihar, India
Daures, M; Champagnat, J; Pfannstiel, A; Ringuenoire, F; Grangeon, JP; Musso, D	2015	Filariasis serosurvey, New Caledonia, South Pacific, 2013
Dawson, EM; Sousa-Figueiredo, JC; Kabatereine, NB; Doenhoff, MJ; Stothard, JR	2013	Intestinal schistosomiasis in pre school-aged children of Lake Albert, Uganda: diagnostic accuracy of a rapid test for detection of anti-schistosome antibodies
de la Rosa, E; Paglini-Oliva, P; Prato, LB; Benizio, E; Triquell, MF; Munoz, SE; Fernandez, EA	2018	Early Detection of Chronic Asymptomatic Chagas Infection
de Oliveira, GS; Kawahara, R; Rosa-Fernandes, L; Mule, SN; Avila, CC; Teixeira, MMG; Larsen, MR; Palmisano, G	2018	Development of a Trypanosoma cruzi strain typing assay using MS2 peptide spectral libraries (Tc-STAMS2)
de Souza, DK; Owusu, IO; Otchere, J; Adimazoya, M; Frempong, K; Ahorlu, CS; Boakye, DA; Wilson, MD	2017	An evaluation of Wb123 antibody elisa in individuals treated with ivermectin and albendazole, and implementation challenges in Africa
Dea-Ayuela, MA; Galiana-Rosello, C; Lalatsa, A; Serrano, DR	2018	Applying Loop-mediated Isothermal Amplification (LAMP) in the Diagnosis of Malaria, Leishmaniasis and Trypanosomiasis as Point-of-Care Tests (POCTs)
Deborggraeve, S; Buscher, P	2012	Recent progress in molecular diagnosis of sleeping sickness
Deng, Y; Qiu, C; Ding, H; Lu, DB	2018	The ratio of the seroprevalence to the egg-positive prevalence of Schistosoma japonicum in China: a meta-analysis
Derrick, T; Holland, MJ; Cassama, E; Markham-David, R; Nabicassa, M; Marks, M; Bailey, RL; Last, AR	2016	Can corneal pannus with trachomatous inflammation - follicular be used in combination as an improved specific clinical sign for current ocular Chlamydia trachomatis infection?
Develoux, M; Le Loup, G; Lescure, FX; Pialoux, G	2012	Chagas disease: An emerging American parasitosis in Europe
Dewi, RM; Tuti, S; Ganefa, S; Anwar, C; Larasati, R; Ariyanti, E; Herjati, H; Brady, M	2015	Brugia Rapid (TM) antibody responses in communities of Indonesia in relation to the results of 'transmission assessment surveys' (TAS) for the lymphatic filariasis elimination program
Dieye, Y; Storey, HL; Barrett, KL; Gerth-Guyette, E; Di Giorgio, L; Golden, A; Faulx, D; Kalnoky, M; Ndiaye, MKN; Sy, N; Mane, M; Faye, B; Sarr, M; Dioukhane, EM; Peck, RB; Guinot, P; de los Santos, T	2017	Feasibility of utilizing the SD BIOLINE Onchocerciasis IgG4 rapid test in onchocerciasis surveillance in Senegal
Dixit, KK; Verma, S; Singh, OP; Singh, D; Singh, AP; Gupta, R; Negi, NS; Das, P; Sundar, S; Singh, R; Salotra, P	2018	Validation of SYBR green I based closed tube loop mediated isothermal amplification (LAMP) assay and simplified direct-blood-lysis (DBL)-LAMP assay for diagnosis of visceral leishmaniasis (VL)
Dorkenoo, AM; Bronzan, RN; Yakpa, KG; Sossou, E; Adjeloh, P; Teko, M; Seim, A; Sodahlon, Y	2015	SUCCESSFUL FINAL TRANSMISSION ASSESSMENT SURVEY FOR LYMPHATIC FILARIASIS USING ICT AND STRIP TEST SIX YEARS AFTER STOPPING MDA IN TOGO
Dorkenoo, MA; Bronzan, R; Yehadji, D; Tchalim, M; Yakpa, K; Etassoli, S; Adjeloh, P; Maman, I; Sodahlon, Y	2018	Surveillance for lymphatic filariasis after stopping mass drug administration in endemic districts of Togo, 2010-2015
Drame, PM; Bennuru, S; Nutman, TB	2017	Discovery of Specific Antigens That Can Predict Microfilarial Intensity in Loa loa Infection
Drexler, N; Washington, CH; Lovegrove, M; Grady, C; Milord, MD; Streit, T; Lammie, P	2012	Secondary Mapping of Lymphatic Filariasis in Haiti-Definition of Transmission Foci in Low-Prevalence Settings
Duncan, R	2014	Advancing Molecular Diagnostics for Trypanosomatid Parasites
Duthie, MS; Lison, A; Courtenay, O	2018	Advances toward Diagnostic Tools for Managing Zoonotic Visceral Leishmaniasis
Dyson, L; Hollingsworth, TD	2018	Diagnosing risk factors alongside mass drug administration using serial diagnostic tests-which test first?
Eigege, A; Evans, DS; Noland, GS; Davies, E; Umaru, J; Adelamo, SE; Mancha, B; King, JD; Miri, ES; Okoeguale, B; Griswold, EP; Richards, FO	2017	Criteria to Stop Mass Drug Administration for Lymphatic Filariasis Have Been Achieved Throughout Plateau and Nasarawa States, Nigeria
Elisei, RMT; Matos, CS; Carvalho, AMRS; Chaves, AT; Medeiros, FAC; Barbosa, R; Marcelino, AP; Emidio, KD; Coelho, EAF; Duarte, MC; Mendes, TAD; Rocha, MOD; Menezes-Souza, D	2018	Immunogenomic screening approach to identify new antigens for the serological diagnosis of chronic Chagas' disease
El-Moamly, AAR; El-Sweify, MA; Hafez, MA	2012	Using the AD12-ICT rapid-format test to detect Wuchereria bancrofti circulating antigens in comparison to Og4C3-ELISA and nucleopore membrane filtration and microscopy techniques
Escamilla-Guerrero, G; Martinez-Gordillo, MN; Riveron-Negrete, L; Aguilar-Escobar, DV; Bravo-Lindoro, A; Cob-Sosa, C; Ponce-Macotela, M	2012	Trypanosoma cruzi: seroprevalence detected in the blood bank of the Instituto Nacional de Pediatria, Mexico City, in the period 2004 through 2009
Etet, PFS; Mahomoodally, MF	2012	New Insights in Staging and Chemotherapy of African Trypanosomiasis and Possible Contribution of Medicinal Plants
Evans, DS; Unnasch, TR; Richards, FO	2015	Onchocerciasis and lymphatic filariasis elimination in Africa: it's about time
Favacho, J; da Cunha, AJAL; Gomes, STM; Freitas, FB; Queiroz, MAF; Vallinoto, ACR; Ishak, R; Ishak, MDG	2018	Prevalence of trachoma in school children in the Marajo Archipelago, Brazilian Amazon, and the impact of the introduction of educational and preventive measures on the disease over eight years
Favero, V; Candido, RRF; Verissimo, CD; Jones, MK; Pierre, TGS; Lindholz, CG; Da Silva, VD; Morassutti, AL; Graeff-Teixeira, C	2017	Optimization of the Helmintex method for schistosomiasis diagnosis
Favre, TC; Pereira, APB; Beck, LCNH; Galvao, AF; Pieri, OS	2015	School-based and community-based actions for scaling-up diagnosis and treatment of schistosomiasis toward its elimination in an endemic area of Brazil
Finn, TP; Stewart, BT; Reid, HL; Petty, N; Sabasio, A; Oguttu, D; Lado, M; Brooker, SJ; Kolaczinski, JH	2012	Integrated Rapid Mapping of Neglected Tropical Diseases in Three States of South Sudan: Survey Findings and Treatment Needs
Fonseca, AM; Faria, AR; Rodrigues, FTG; Nagem, RAP; Magalhaes, RDM; Cunha, JLR; Bartholomeu, DC; de Andrade, HM	2014	Evaluation of three recombinant Leishmania infantum antigens in human and canine visceral leishmaniasis diagnosis
Franco et al.	2015	Putting the elimination of human African trypanosomiasis on the map: achievements and challenges
Franco et al.	2012	The Human African Trypanosomiasis Specimen Biobank: A Necessary Tool to Support Research of New Diagnostics
Fung, MS; Xiao, N; Wang, S; Carlton, EJ	2012	Field Evaluation of a PCR Test for Schistosoma japonicum Egg Detection in Low-Prevalence Regions of China
Ganapathy, M; Chakravarthi, M; Charles, SJ; Harunipriya, P; Jaiganesh, S; Subramonian, N; Kaliraj, P	2015	Immunodiagnostic Properties of Wucheraria bancrofti SXP-1, a Potential Filarial Diagnostic Candidate Expressed in Tobacco Plant, Nicotiana tabacum
Ganguly, S; Saha, P; Chatterjee, M; Roy, S; Ghosh, TK; Guha, SK; Kundu, PK; Bera, DK; Basu, N; Maji, AK	2015	PKDL-A Silent Parasite Pool for Transmission of Leishmaniasis in Kala-azar Endemic Areas of Malda District, West Bengal, India
Garchitorena, A; Raza-Fanomezanjanahary, EM; Mioramalala, SA; Chesnais, CB; Ratsimbasoa, CA; Ramarosata, H; Bonds, MH; Rabenantoandro, H	2018	Towards elimination of lymphatic filariasis in southeastern Madagascar: Successes and challenges for interrupting transmission
Gass, K; de Rochars, MVEB; Boakye, D; Bradley, M; Fischer, PU; Gyapong, J; Itoh, M; Ituaso-Conway, N; Joseph, H; Kyelem, D; Laney, SJ; Legrand, AM; Liyanage, TS; Melrose, W; Mohammed, K; Pilotte, N; Ottesen, EA; Plichart, C; Ramaiah, K; Rao, RU; Talbot, J; Weil, GJ; Williams, SA; Won, KY; Lammie, P	2012	A Multicenter Evaluation of Diagnostic Tools to Define Endpoints for Programs to Eliminate Bancroftian Filariasis
Gass, KM; Sime, H; Mwingira, UJ; Nshala, A; Chikawe, M; Pelletreau, S; Barbre, KA; Deming, MS; Rebollo, MP	2017	The rationale and cost-effectiveness of a confirmatory mapping tool for lymphatic filariasis: Examples from Ethiopia and Tanzania
Geary, TG	2016	A Step Toward Eradication of Human Filariases in Areas Where Loa Is Endemic
Geary, TG	2016	A Step Toward Eradication of Human Filariases in Areas Where Loa Is Endemic
Gebre, T	2016	Trachoma
Ghosh, P; Hasnain, MG; Hossain, F; Khan, MAA; Chowdhury, R; Faisal, K; Mural, MA; Baker, J; Nath, R; Ghosh, D; Maruf, S; Shomik, MS; Haque, R; Matlashewski, G; Hamano, S; Duthie, MS; Mondal, D	2018	Evaluation of Real-time PCR for Diagnosis of Post-Kala-azar Dermal Leishmaniasis in Endemic Foci of Bangladesh
Gillet et al.	2013	False Positivity of Non-Targeted Infections in Malaria Rapid Diagnostic Tests: The Case of Human African Trypanosomiasis
Ginandjar, P; Saraswati, LD; Suparyanto, D; Sakundarno, M; Supali, T	2018	The Prevalence of Lymphatic Filariasis in Elementary School Children Living in Endemic Areas: A Baseline Survey Prior to Mass Drug Administration in Pekalongan District-Indonesia
Giordani et al.	2014	Green Fluorescent Diamidines as Diagnostic Probes for Trypanosomes
Globisch, D; Moreno, AY; Hixon, MS; Nunes, AAK; Denery, JR; Specht, S; Hoerauf, A; Janda, KD	2013	Onchocerca volvulus-neurotransmitter tyramine is a biomarker for river blindness
Golden, A; Faulx, D; Kalnoky, M; Stevens, E; Yokobe, L; Peck, R; Karabou, P; Banla, M; Rao, R; Adade, K; Gantin, RG; Komlan, K; Soboslay, PT; de los Santos, T; Domingo, GJ	2016a	Analysis of age-dependent trends in Ov16 IgG4 seroprevalence to onchocerciasis
Golden, A; Stevens, EJ; Yokobe, L; Faulx, D; Kalnoky, M; Peck, R; Valdez, M; Steel, C; Karabou, P; Banla, M; Soboslay, PT; Adade, K; Tekle, AH; Cama, VA; Fischer, PU; Nutman, TB; Unnasch, TR; de los Santos, T; Domingo, GJ	2016b	A Recombinant Positive Control for Serology Diagnostic Tests Supporting Elimination of Onchocerca volvulus
Gomes, LI; Enk, MJ; Rabello, A	2014	Diagnosing schistosomiasis: where are we?
Gordon, CA; Acosta, LP; Gobert, GN; Olveda, RM; Ross, AG; Williams, GM; Gray, DJ; Harn, D; Li, YS; McManus, DP	2015	Real-time PCR Demonstrates High Prevalence of Schistosoma japonicum in the Philippines: Implications for Surveillance and Control
Gounoue-Kamkumo, R; Nana-Djeunga, HC; Bopda, J; Akame, J; Tarini, A; Kamgno, J	2015	Loss of sensitivity of immunochromatographic test (ICT) for lymphatic filariasis diagnosis in low prevalence settings: consequence in the monitoring and evaluation procedures
Gungor, K; Hotez, PJ; Ozdemir, V; Aynacioglu, S	2014	Glaucomics: A Call for Systems Diagnostics for 21(st) Century Ophthalmology and Personalized Visual Health
Gurunath, U; Joshi, R; Agrawal, A; Shah, V	2014	An overview of visceral leishmaniasis elimination program in India: a picture imperfect
Gustavsen, KM; Colatrella, BD; McCoy, T	2018	For as Long as Necessary: Examining 30 years of MSD's(dagger) Focus on Achieving Elimination of Onchocerciasis and Lymphatic Filariasis
Haberland, A; Saravia, SGM; Wallukat, G; Ziebig, R; Schimke, I	2013	Chronic Chagas disease: from basics to laboratory medicine
Haggag, AA; Rabiee, A; Abd Elaziz, KM; Gabrielli, AF; Hay, RA; Ramzy, RMR	2017	Mapping of Schistosoma mansoni in the Nile Delta, Egypt: Assessment of the prevalence by the circulating cathodic antigen urine assay
Hailu, T; Yimer, M; Mulu, W; Abera, B	2016	Challenges in visceral leishmaniasis control and elimination in the developing countries: A review
Hamlin, KL; Moss, DM; Priest, JW; Roberts, J; Kubofcik, J; Gass, K; Streit, TG; Nutman, TB; Eberhard, ML; Lammie, PJ	2012	Longitudinal Monitoring of the Development of Antifilarial Antibodies and Acquisition of Wuchereria bancrofti in a Highly Endemic Area of Haiti
Harris, JR; Wiegand, RE	2017	Detecting infection hotspots: Modeling the surveillance challenge for elimination of lymphatic filariasis
Hasker et al.	2015	Alternative strategies for case finding in human African trypanosomiasis in the Democratic Republic of the Congo
Hasker E, Kwete J, Inocencio da Luz R, Mpanya A, Bebronne N, et al	2018	Innovative digital technologies for quality assurance of diagnosis of human African trypanosomiasis
Hasnain, MG; Ghosh, P; Baker, J; Mondal, D	2014	An Evaluation of the Performance of Direct Agglutination Test on Filter Paper Blood Sample for the Diagnosis of Visceral Leishmaniasis
Hawkins, KR; Cantera, JL; Storey, HL; Leader, BT; de los Santos, T	2016	Diagnostic Tests to Support Late-Stage Control Programs for Schistosomiasis and Soil-Transmitted Helminthiases
Hayashida et al.	2015	Direct Blood Dry LAMP: A Rapid, Stable, and Easy Diagnostic Tool for Human African Trypanosomiasis
He, P; Gordon, CA; Williams, GM; Li, YS; Wang, YY; Hu, JJ; Gray, DJ; Ross, AG; Harn, D; McManus, DP	2018	Real-time PCR diagnosis of Schistosoma japonicum in low transmission areas of China
He, X; Sai, X; Chen, C; Zhang, YB; Xu, XD; Zhang, DM; Pan, WQ	2013	Host serum miR-223 is a potential new biomarker for Schistosoma japonicum infection and the response to chemotherapy
Hernandez-Gonzalez, A; Moya, L; Perteguer, MJ; Herrador, Z; Nguema, R; Nguema, J; Aparicio, P; Benito, A; Garate, T	2016	Evaluation of onchocerciasis seroprevalence in Bioko Island (Equatorial Guinea) after years of disease control programmes
Hernandez-Romano, P; Camara-Contreras, M; Bravo-Sarmiento, E; Lopez-Balderas, N	2015	Prevalence of Trypanosoma cruzi antibodies in blood donors from Veracruz State, Mexico
Herrador, Z; Garcia, B; Ncogo, P; Perteguer, MJ; Rubio, JM; Rivas, E; Cimas, M; Ordonez, G; de Pablos, S; Hernandez-Gonzalez, A; Nguema, R; Moya, L; Romay-Barja, M; Garate, T; Barbre, K; Benito, A	2018	Interruption of onchocerciasis transmission in Bioko Island: Accelerating the movement from control to elimination in Equatorial Guinea
Herrador, Z; Garcia, B; Ncogo, P; Perteguer, MJ; Rubio, JM; Rivas, E; Cimas, M; Ordonez, G; de Pablos, S; Hernandez-Gonzalez, A; Nguema, R; Moya, L; Romay-Barja, M; Garate, T; Barbre, K; Benito, A	2018	Interruption of onchocerciasis transmission in Bioko Island: Accelerating the movement from control to elimination in Equatorial Guinea
Hertz, MI; Nana-Djeunga, H; Kamgno, J; Njouendou, AJ; Chunda, VC; Wanji, S; Rush, A; Fischer, PU; Weil, GJ; Budge, PJ	2018	Identification and characterization of Loa loa antigens responsible for cross-reactivity with rapid diagnostic tests for lymphatic filariasis
Hirve, S; Kroeger, A; Matlashewski, G; Mondal, D; Banjara, MR; Das, P; Be-Nazir, A; Arana, B; Olliaro, P	2017	Towards elimination of visceral leishmaniasis in the Indian subcontinent-Translating research to practice to public health
Hollingsworth et al.	2015	Quantitative analyses and modelling to support achievement of the 2020 goals for nine neglected tropical diseases
Hollingsworth, TD	2018	Counting Down the 2020 Goals for 9 Neglected Tropical Diseases: What Have We Learned From Quantitative Analysis and Transmission Modeling?
Hollingsworth, TD	2018	Counting Down the 2020 Goals for 9 Neglected Tropical Diseases: What Have We Learned From Quantitative Analysis and Transmission Modeling?
Hollingsworth, TD	2018	Counting Down the 2020 Goals for 9 Neglected Tropical Diseases: What Have We Learned From Quantitative Analysis and Transmission Modeling?
Hollingsworth, TD; Adams, ER; Anderson, RM; Atkins, K; Bartsch, S; Basanez, MG; Behrend, M; Blok, DJ; Chapman, LAC; Coffeng, L; Courtenay, O; Crump, RE; de Vlas, SJ; Dobson, A; Dyson, L; Farkas, H; Galvani, AP; Gambhir, M; Gurarie, D; Irvine, MA; Jervis, S; Keeling, MJ; Kelly-Hope, L; King, C; Lee, BY; Le Rutte, EA; Lietman, TM; Ndeffo-Mbah, M; Medley, GF; Michael, E; Pandey, A; Peterson, JK; Pin…	2015	Quantitative analyses and modelling to support achievement of the 2020 goals for nine neglected tropical diseases
Holm et al.	2016	Simplifying microfluidic separation devices towards field-detection of blood parasites
Holzmuller et al.	2013	Proteomics: a new way to improve human African trypanosomiasis diagnosis?
Hopkins, DR	2013	Disease Eradication
Horton, J	2018	Filarial lymphoedema on the road to elimination
Hossain, F; Ghosh, P; Khan, MAA; Duthie, MS; Vallur, AC; Picone, A; Howard, RF; Reed, SG; Mondai, D	2017	Real-time PCR in detection and quantitation of Leishmania donovani for the diagnosis of Visceral Leishmaniasis patients and the monitoring of their response to treatment
Hotez et al.	2016	Eliminating the Neglected Tropical Diseases: Translational Science and New Technologies
Hotez, PJ; Pecoul, B; Rijal, S; Boehme, C; Aksoy, S; Malecela, M; Tapia-Conyer, R; Reeder, JC	2016	Eliminating the Neglected Tropical Diseases: Translational Science and New Technologies
Hotez, PJ; Pecoul, B; Rijal, S; Boehme, C; Aksoy, S; Malecela, M; Tapia-Conyer, R; Reeder, JC	2016	Eliminating the Neglected Tropical Diseases: Translational Science and New Technologies
Huang, BC; Li, J; Hu, YX; Duan, JH; Yin, K; Xiao, T; Deng, XL; Jia, FJ; Wu, XY	2016	Study on application of filarial specific IgG4 kit in disease surveillance of lymphatic filariasis
Huda, MM; Hirve, S; Siddiqui, NA; Malaviya, P; Banjara, MR; Das, P; Kansal, S; Gurung, CK; Naznin, E; Rijal, S; Arana, B; Kroeger, A; Mondal, D	2012	Active case detection in national visceral leishmaniasis elimination programs in Bangladesh, India, and Nepal: feasibility, performance and costs
Ibrahim, F; Thio, THG; Faisal, T; Neuman, M	2015	The Application of Biomedical Engineering Techniques to the Diagnosis and Management of Tropical Diseases: A Review
Ibrahim, F; Thio, THG; Faisal, T; Neuman, M	2015	The Application of Biomedical Engineering Techniques to the Diagnosis and Management of Tropical Diseases: A Review
Ilboudo et al.	2015	Trypanosoma brucei gambiense Spliced Leader RNA Is a More Specific Marker for Cure of Human African Trypanosomiasis Than T. b. gambiense DNA
Irvine, MA; Njenga, SM; Gunawardena, S; Wamae, CN; Cano, J; Brooker, SJ; Hollingsworth, TD	2016	Understanding the relationship between prevalence of microfilariae and antigenaemia using a model of lymphatic filariasis infection
Ivoke, N; Ezeabikwa, BO; Ivoke, ON; Ekeh, FN; Ezenwaji, NE; Odo, GE; Onoja, US; Eyo, JE	2015	Wuchereria bancrofti infection in rural tropical guinea-savannah communities: Rapid epidemiological assessment using immunochromatographic card test and prevalence of hydrocoele
Jamonneau et al.	2015	Accuracy of Individual Rapid Tests for Serodiagnosis of Gambiense Sleeping Sickness in West Africa
Jamonneau, V; Bucheton, B	2014	The challenge of serodiagnosis of sleeping sickness in the context of elimination
Jervis, S; Chapman, LAC; Dwivedi, S; Karthick, M; Das, A; Le Rutte, EA; Courtenay, O; Medley, GF; Banerjee, I; Mahapatra, T; Chaudhuri, I; Srikantiah, S; Hollingsworth, TD	2017	Variations in visceral leishmaniasis burden, mortality and the pathway to care within Bihar, India
Johansen, MV; Lier, T; Sithithaworn, P	2015	Towards improved diagnosis of neglected zoonotic trematodes using a One Health approach
Jones, C; Ngasala, B; Derua, YA; Tarimo, D; Reimer, L; Bockarie, M; Malecela, MN	2018	Lymphatic filariasis transmission in Rufiji District, southeastern Tanzania: infection status of the human population and mosquito vectors after twelve rounds of mass drug administration
Jongthawin, J; Intapan, PM; Lulitanond, V; Sanpool, O; Thanchomnang, T; Sadaow, L; Maleewong, W	2016	Detection and quantification of Wuchereria bancrofti and Brugia malayi DNA in blood samples and mosquitoes using duplex droplet digital polymerase chain reaction
Kamatchi, R; Charumathi, J; Ravishankaran, R; Kaliraj, P; Meenakshisundaram, S	2016	Construction and bacterial expression of a recombinant single-chain antibody fragment against Wuchereria bancrofti SXP-1 antigen for the diagnosis of lymphatic filariasis
Kamgno, J; Nana-Djeunga, HC; Pion, SD; Chesnais, CB; Klion, AD; Mackenzie, CD; Nutman, TB; Boussinesq, M	2018	Operationalization of the test and not treat strategy to accelerate the elimination of onchocerciasis and lymphatic filariasis in Central Africa
Kamgno, J; Pion, SD; Chesnais, CB; Bakalar, MH; D'Ambrosio, MV; Mackenzie, CD; Nana-Djeunga, HC; Gounoue-Kamkumo, R; Njitchouang, GR; Nwane, P; Tchatchueng-Mbouga, JB; Wanji, S; Stolk, WA; Fletcher, DA; Klion, AD; Nutman, TB; Boussinesq, M	2017	A Test-and-Not-Treat Strategy for Onchocerciasis in Loa loa-Endemic Areas
Kamgno, J; Pion, SD; Chesnais, CB; Bakalar, MH; D'Ambrosio, MV; Mackenzie, CD; Nana-Djeunga, HC; Gounoue-Kamkumo, R; Njitchouang, GR; Nwane, P; Tchatchueng-Mbouga, JB; Wanji, S; Stolk, WA; Fletcher, DA; Klion, AD; Nutman, TB; Boussinesq, M	2017	A Test-and-Not-Treat Strategy for Onchocerciasis in Loa loa-Endemic Areas
Kanamitie, JN; Ahorlu, CS; Otchere, J; Aboagye-Antwi, F; Kwansa-Bentum, B; Boakye, DA; Biritwum, NK; Wilson, MD; de Souza, DK	2017	Twelve-month longitudinal parasitological assessment of lymphatic filariasis-positive individuals: impact of a biannual treatment with ivermectin and albendazole
Karim, MJ; Mableson, HE; Haq, R; Azad, MB; Mahmood, ASMS; Khair, A; Rahman, M; Chowdhury, S; Rahman, AKMF; Jahan, S; Hafiz, I; Mackenzie, CD; Taylor, M; Kelly-Hope, LA	2017	DEVELOPING THE FIRST NATIONAL DATABASE AND MAP OF LYMPHATIC FILARIASIS CLINICAL CASES IN BANGLADESH
Karimurio, J; Rono, H; Njomo, D; Sironka, J; Kareko, C; Gichangi, M; Barasa, E; Mwangi, A; Ronald, K; Kiio, F	2017	Use of validated community-based trachoma trichiasis (TT) case finders to measure the total backlog and detect when elimination threshold is achieved: a TT methodology paper
Karl, S; Gutierrez, L; Lucyk-Maurer, R; Kerr, R; Candido, RRF; Toh, SQ; Saunders, M; Shaw, JA; Suvorova, A; Hofmann, A; House, MJ; Woodward, RC; Graeff-Teixera, C; St Pierre, TG; Jones, MK	2013	The Iron Distribution and Magnetic Properties of Schistosome Eggshells: Implications for Improved Diagnostics
Karunaweera, ND; Ferreira, MU	2018	Leishmaniasis: current challenges and prospects for elimination with special focus on the South Asian region
Kassegne, K; Zhang, T; Chen, SB; Xu, B; Dang, ZS; Deng, WP; Abe, EM; Shen, HM; Hu, W; Guyo, TG; Nwaka, S; Chen, JH; Zhou, XN	2017	Study roadmap for high-throughput development of easy to use and affordable biomarkers as diagnostics for tropical diseases: a focus on malaria and schistosomiasis
Kelly-Hope, LA; Blundell, HJ; Macfarlane, CL; Molyneux, DH	2018	Innovative Surveillance Strategies to Support the Elimination of Filariasis in Africa
Kelly-Hope, LA; Hemingway, J; Taylor, MJ; Molyneux, DH	2018	Increasing evidence of low lymphatic filariasis prevalence in high risk Loa loa areas in Central and West Africa: a literature review
Kennedy, PGE	2013	Clinical features, diagnosis, and treatment of human African trypanosomiasis (sleeping sickness)
Kerketta, LS; Rao, VB; Ghosh, K	2012	Standard karyotyping concentrates microfilaria and can be a valid concentrating technique for their detection
Khatun, J; Huda, MM; Hossain, MS; Presber, W; Ghosh, D; Kroeger, A; Matlashewski, G; Mondal, D	2014	Accelerated Active Case Detection of Visceral Leishmaniasis Patients in Endemic Villages of Bangladesh
Khoo, TK; Noordin, R; Santhanam, A	2012	Purification of recombinant antigen BmSXP used in panLF Rapid kit for lymphatic filariasis
Kildemoes, AO; Vennervald, BJ; Tukahebwa, EM; Kabatereine, NB; Magnussen, P; de Dood, CJ; Deelder, AM; Wilson, S; van Dam, GJ	2017	Rapid clearance of Schistosoma mansoni circulating cathodic antigen after treatment shown by urine strip tests in a Ugandan fishing community - Relevance for monitoring treatment efficacy and re-infection
Kim, MJ; Ryu, K; Jin, Y; Lee, YH; Jeoung, HG; Saeed, AA; Kim, SH; Hong, ST	2016	Significance of Echogenic Snow Sign as an Ultrasonography Finding for Diagnosis of Urogenital Schistosomiasis
Kniess et al.	2018	Towards the Development of THz-Sensors for the Detection of African Trypanosomes
Knipes, AK; Lemoine, JF; Monestime, F; Fayette, CR; Direny, AN; Desir, L; de Rochars, VEB; Streit, TG; Renneker, K; Chu, BK; Chang, MA; Mace, KE; Won, KY; Lammie, PJ	2017	Partnering for impact: Integrated transmission assessment surveys for lymphatic filariasis, soil transmitted helminths and malaria in Haiti
Knopp, S; Ame, SM; Hattendorf, J; Ali, SM; Khamis, IS; Bakar, F; Khamis, MA; Person, B; Kabole, F; Rollinson, D	2018	Urogenital schistosomiasis elimination in Zanzibar: accuracy of urine filtration and haematuria reagent strips for diagnosing light intensity Schistosoma haematobium infections
Knopp, S; Becker, SL; Ingram, KJ; Keiser, J; Utzinger, J	2013	Diagnosis and treatment of schistosomiasis in children in the era of intensified control
Knopp, S; Corstjens, PLAM; Koukounari, A; Cercamondi, CI; Ame, SM; Ali, SM; de Dood, CJ; Mohammed, KA; Utzinger, J; Rollinson, D; van Dam, GJ	2015	Sensitivity and Specificity of a Urine Circulating Anodic Antigen Test for the Diagnosis of Schistosoma haematobium in Low Endemic Settings
Koffi et al.	2016	A targeted door-to-door strategy for sleeping sickness detection in low-prevalence settings in Cote d'Ivoire
Komlan, K; Vossberg, PS; Gantin, RG; Solim, T; Korbmacher, F; Banla, M; Padjoudoum, K; Karabou, P; Kohler, C; Soboslay, PT	2018	Onchocerca volvulus infection and serological prevalence, ocular onchocerciasis and parasite transmission in northern and central Togo after decades of Simulium damnosum s.l. vector control and mass drug administration of ivermectin
Koroma, JB; Bangura, MM; Hodges, MH; Bah, MS; Zhang, YB; Bockarie, MJ	2012	Lymphatic filariasis mapping by Immunochromatographic Test cards and baseline microfilaria survey prior to mass drug administration in Sierra Leone
Koroma, JB; Sesay, S; Conteh, A; Koudou, B; Paye, J; Bah, M; Sonnie, M; Hodges, MH; Zhang, YB; Bockarie, MJ	2018	Impact of five annual rounds of mass drug administration with ivermectin on onchocerciasis in Sierra Leone
Koroma, JB; Sesay, S; Conteh, A; Paye, J; Bah, M; Sonnie, M; Hodges, MH; Zhang, YB	2018	Progress on elimination of lymphatic filariasis in Sierra Leone
Kouassi, BL; de Souza, D; Goepogui, A; Utzinger, J; Bockarie, MJ; Koudou, BG	2015	Challenges in the diagnosis of lymphatic filariasis in Conakry, Republic of Guinea
Koukounari, A; Donnelly, CA; Moustaki, I; Tukahebwa, EM; Kabatereine, NB; Wilson, S; Webster, JP; Deelder, AM; Vennervald, BJ; van Dam, GJ	2013	A Latent Markov Modelling Approach to the Evaluation of Circulating Cathodic Antigen Strips for Schistosomiasis Diagnosis Pre- and Post-Praziquantel Treatment in Uganda
Koukounari, A; Moustaki, I; Grassly, NC; Blake, IM; Basanez, MG; Gambhir, M; Mabey, DCW; Bailey, RL; Burton, MJ; Solomon, AW; Donnelly, CA	2013	Using a Nonparametric Multilevel Latent Markov Model to Evaluate Diagnostics for Trachoma
Krauth, SJ; Greter, H; Stete, K; Coulibaly, JT; Traore, SI; Ngandolo, BNR; Achi, LY; Zinsstag, J; N'Goran, EK; Utzinger, J	2015	All that is blood is not schistosomiasis: experiences with reagent strip testing for urogenital schistosomiasis with special consideration to very-low prevalence settings
Kubofcik, J; Fink, DL; Nutman, TB	2012	Identification of Wb123 as an Early and Specific Marker of Wuchereria bancrofti Infection
Lagatie, O; Merino, M; Debrah, LB; Debrah, AY; Stuyver, LJ	2016	An isothermal DNA amplification method for detection of Onchocerca volvulus infection in skin biopsies
Lammie, PJ; Moss, DM; Goodhew, EB; Hamlin, K; Krolewiecki, A; West, SK; Priest, JW	2012	Development of a new platform for neglected tropical disease surveillance
Lau, CL; Sheridan, S; Ryan, S; Roineau, M; Andreosso, A; Fuimaono, S; Tufa, J; Graves, PM	2017	Detecting and confirming residual hotspots of lymphatic filariasis transmission in American Samoa 8 years after stopping mass drug administration
Lau, CL; Won, KY; Becker, L; Magalhaes, RJS; Fuimaono, S; Melrose, W; Lammie, PJ; Graves, PM	2014	Seroprevalence and Spatial Epidemiology of Lymphatic Filariasis in American Samoa after Successful Mass Drug Administration
Le Rutte, EA; Chapman, LAC; Coffeng, LE; Ruiz-Postigo, JA; Olliaro, PL; Adams, ER; Hasker, EC; Boelaert, MC; Hollingsworth, TD; Medley, GF; de Vlas, SJ	2018	Policy Recommendations From Transmission Modeling for the Elimination of Visceral Leishmaniasis in the Indian Subcontinent
Le, L; Hsieh, MH	2017	Diagnosing Urogenital Schistosomiasis: Dealing with Diminishing Returns
Lee & Palmer	2018	Integrating innovations: a qualitative analysis of referral non-completion among rapid diagnostic test-positive patients in Uganda's human African trypanosomiasis elimination programme
Leiby, DA; Nguyen, ML; Proctor, MC; Townsend, RL; Stramer, SL	2017	Frequency of Trypanosoma cruzi parasitemia among infected blood donors with a potential association between parasite lineage and transfusion transmission
Lejon et al.	2017	Diagnostic tools for human African trypanosomiasis elimination and clinical trials
Lejon, V; Jacobs, J; Simarro, PP	2013	Elimination of sleeping sickness hindered by difficult diagnosis
Li, J; Wei, QK; Hu, SL; Xiao, T; Xu, C; Liu, X; Huang, BC; Jia, FJ	2015	Establishment of lymphatic filarial specific IgG4 indirect ELISA detection method
Lim, MD; Brooker, SJ; Belizario, VY; Gay-Andrieu, F; Gilleard, J; Levecke, B; van Lieshout, L; Medley, GF; Mekonnen, Z; Mirams, G; Njenga, SM; Odiere, MR; Rudge, JW; Stuyver, L; Vercruysse, J; Vlaminck, J; Walson, JL	2018	Diagnostic tools for soil-transmitted helminths control and elimination programs: A pathway for diagnostic product development
Lindholz, CG; Favero, V; Verissimo, CD; Candido, RRF; de Souza, RP; dos Santos, RR; Morassutti, AL; Bittencourt, HR; Jones, MK; St Pierre, TG; Graeff-Teixeira, C	2018	Study of diagnostic accuracy of Helmintex, Kato-Katz, and POC-CCA methods for diagnosing intestinal schistosomiasis in Candeal, a low intensity transmission area in northeastern Brazil
Liu, S; Zhou, XS; Piao, XY; Hou, N; Shen, Yj; Zou, Y; Li, SS; Cao, JP; Chen, QJ	2016	Saposin-like Proteins, a Multigene Family of Schistosoma Species, are Biomarkers for the Immunodiagnosis of Schistosomiasis Japonica
Llenas-Garcia, J; Hernando, A; Fiorante, S; Maseda, D; Matarranz, M; Salto, E; Rubio, R; Pulido, F	2012	Chagas disease screening among HIV-positive Latin American immigrants: an emerging problem
Lloyd, MM; Gilbert, R; Taha, NT; Weil, GJ; Meite, A; Kouakou, IMM; Fischer, PU	2015	Conventional parasitology and DNA-based diagnostic methods for onchocerciasis elimination programmes
Lont, YL; Coffeng, LE; de Vlas, SJ; Golden, A; de los Santos, T; Domingo, GJ; Stolk, WA	2017	Modelling Anti-Ov16 IgG4 Antibody Prevalence as an Indicator for Evaluation and Decision Making in Onchocerciasis Elimination Programmes
Ludolf, F; Patrocinio, PR; Correa-Oliveira, R; Gazzinelli, A; Falcone, FH; Teixeira-Ferreira, A; Perales, J; Oliveira, GC; Silva-Pereira, RA	2014	Serological Screening of the Schistosoma mansoni Adult Worm Proteome
Lumbala et al.	2018	Prospective evaluation of a rapid diagnostic test for Trypanosoma brucei gambiense infection developed using recombinant antigens
Lumbala et al.	2017	CLINICAL EVALUATION OF A RAPID DIAGNOSTIC TEST FOR GAMBIENSE HUMAN AFRICAN TRYPANOSOMIASIS DEVELOPED USING RECOMBINANT ANTIGENS
Lumbala et al.	2017	IMPROVED ACCESS TO PASSIVE SCREENING FOR GAMBIENSE HUMAN AFRICAN TRYPANOSOMIASIS DETECTS MOST PATIENTS IN FIRST STAGE DISEASE
Lumbala et al.	2017	Prospective evaluation of a rapid diagnostic test for gambiense human African trypanosomiasis developed using recombinant antigens in the Democratic Republic of the Congo
Lumbala et al.	2017	Development of a framework for integrated passive surveillance to drive elimination of human African trypanosomiasis in Kongo Central province, DRC
Lumbala et al.	2017	Performance of the SD BIOLINE (R) HAT rapid test in various diagnostic algorithms for gambiense human African trypanosomiasis in the Democratic Republic of the Congo
Lumbala et al.	2015	COMPARISON OF THE PERFORMANCE OF THE SD BIOLINE HAT RAPID TEST AND CATT IN VARIOUS DIAGNOSTIC ALGORITHMS FOR GAMBIENSE HUMAN AFRICAN TRYPANOSOMIASIS
Lumbala et al.	2015	Comparison of the performance of the SD BIOLINE HAT rapid test and CATT in various diagnostic algorithms for gambiense human African trypanosomiasis
Lun, ZR; Wu, MS; Chen, YF; Wang, JY; Zhou, XN; Liao, LF; Chen, JP; Chow, LMC; Chang, KP	2015	Visceral Leishmaniasis in China: an Endemic Disease under Control
Luroni, LT; Gabriel, M; Tukahebwa, E; Onapa, AW; Tinkitina, B; Tukesiga, E; Nyaraga, M; Auma, AM; Habomugisha, P; Byamukama, E; Oguttu, D; Katabarwa, M; Unnasch, TR	2017	The interruption of Onchocerca volvulus and Wuchereria bancrofti transmission by integrated chemotherapy in the Obongi focus, North Western Uganda
Mallawaarachchi, S; Premalal, GVA; Wimalana, KWSS; Liyanage, AS; Samarasinghe, S; Nanayakkara, ND	2013	Detection of Microfilariae in Peripheral Blood Smears using Image Analysis
Marks, M; Mitja, O; Bottomley, C; Kwakye, C; Houinei, W; Bauri, M; Adwere, P; Abdulai, AA; Dua, F; Boateng, L; Wangi, J; Ohene, SA; Wangnapi, R; Simpson, SV; Miag, H; Addo, KK; Basing, LA; Danavall, D; Chi, KH; Pillay, A; Ballard, R; Solomon, AW; Chen, CY; Bieb, SV; Adu-Sarkodie, Y; Mabey, DCW; Asiedu, K	2018	Comparative efficacy of low-dose versus standard-dose azithromycin for patients with yaws: a randomised non-inferiority trial in Ghana and Papua New Guinea
Marks, M; Sokana, O; Nachamkin, E; Puiahi, E; Kilua, G; Pillay, A; Bottomley, C; Solomon, AW; Mabey, DC	2016	Prevalence of Active and Latent Yaws in the Solomon Islands 18 Months after Azithromycin Mass Drug Administration for Trachoma
Marks, M; Vahi, V; Sokana, O; Chi, KH; Puiahi, E; Kilua, G; Pillay, A; Dalipanda, T; Bottomley, C; Solomon, AW; Mabey, DC	2015	Impact of Community Mass Treatment with Azithromycin for Trachoma Elimination on the Prevalence of Yaws
Marquez, ME; Concepcion, JL; Gonzalez-Marcano, E; Mondolfi, AP	2016	Detection of Trypanosoma cruzi by Polymerase Chain Reaction
Martinez-Tovar, JG; Rebollar-Tellez, EA; Salas, IF	2014	SEROPREVALENCE OF T. cruzi INFECTION IN BLOOD DONORS AND CHAGAS CARDIOMYOPATHY IN PATIENTS FROM THE COAL MINING REGION OF COAHUILA, MEXICO
Martins, MFD; Pereira, MB; Ferreira, JDG; Franca, AD; Cominetti, MC; Ferreira, ED; Dorval, MEMC; Rossi, CL; Mazon, SD; de Almeida, EA; Costa, SCB; Marcon, GEB	2018	Serological and molecular inquiry of Chagas disease in an Afro-descendant settlement in Mato Grosso do Sul State, Brazil
Matovu et al.	2017	Performance evaluation of a rapid diagnostic test for simultaneous diagnosis of malaria and screening for gambiense human African trypanosomiasis using archived samples
McCarthy, JS; Lustigman, S; Yang, GJ; Barakat, RM; Garcia, HH; Sripa, B; Willingham, AL; Prichard, RK; Basanez, MG	2012	A Research Agenda for Helminth Diseases of Humans: Diagnostics for Control and Elimination Programmes
McCarthy, JS; Lustigman, S; Yang, GJ; Barakat, RM; Garcia, HH; Sripa, B; Willingham, AL; Prichard, RK; Basanez, MG	2012	A Research Agenda for Helminth Diseases of Humans: Diagnostics for Control and Elimination Programmes
McManus, DP; Dunne, DW; Sacko, M; Utzinger, J; Vennervald, BJ; Zhou, XN	2018	Schistosomiasis
Means, AR; Asbjornsdottir, K; Mwandawiro, C; Rollinson, D; Jacobson, J; Littlewood, T; Walson, JL	2016	Sustaining Progress towards NTD Elimination: An Opportunity to Leverage Lymphatic Filariasis Elimination Programs to Interrupt Transmission of Soil-Transmitted Helminths
Medley, GF; Hollingsworth, TD; Olliaro, PL; Adams, ER	2015	Health-seeking behaviour, diagnostics and transmission dynamics in the control of visceral leishmaniasis in the Indian subcontinent
Mekonnen, SA; Beissner, M; Saar, M; Ali, S; Zeynudin, A; Tesfaye, K; Adbaru, MG; Battke, F; Poppert, S; Hoelscher, M; Loscher, T; Bretzel, G; Herbinger, KH	2017	O-5S quantitative real-time PCR: a new diagnostic tool for laboratory confirmation of human onchocerciasis
Menachery et al.	2012	Counterflow Dielectrophoresis for Trypanosome Enrichment and Detection in Blood
Meurs, L; Brienen, E; Mbow, M; Ochola, EA; Mboup, S; Karanja, DMS; Secor, WE; Polman, K; van Lieshout, L	2015	Is PCR the Next Reference Standard for the Diagnosis of Schistosoma in Stool? A Comparison with Microscopy in Senegal and Kenya
Michael, E; Smith, ME; Katabarwa, MN; Byamukama, E; Grisworld, E; Habomugisha, P; Lakwo, T; Tukahebwa, E; Miri, ES; Eigege, A; Ngige, E; Unnasch, TR; Richards, FO	2018	Substantiating freedom from parasitic infection by combining transmission model predictions with disease surveys
Mishra, S; Achary, KG; Mandal, NN; Tripathy, A; Kar, SK; Bal, MS	2014	Hydrocele fluid: Can it be used for immunodiagnosis of lymphatic filariasis?
Mitashi et al.	2015	Integration of diagnosis and treatment of sleeping sickness in primary healthcare facilities in the Democratic Republic of the Congo
Mitashi et al.	2013	Diagnostic Accuracy of Loopamp Trypanosoma brucei Detection Kit for Diagnosis of Human African Trypanosomiasis in Clinical Samples
Mitashi et al.	2012	Human African Trypanosomiasis Diagnosis in First-Line Health Services of Endemic Countries, a Systematic Review
Molyneux, DH	2018	Advancing toward the Elimination of Lymphatic Filariasis
Mondal, D; Ghosh, P; Khan, MAA; Hossain, F; Bohlken-Fascher, S; Matlashewski, G; Kroeger, A; Olliaro, P; Abd El Wahed, A	2016	Mobile suitcase laboratory for rapid detection of Leishmania donovani using recombinase polymerase amplification assay
Moss, DM; Chard, AN; Trinies, V; Doumbia, S; Freeman, MC; Lammie, PJ	2017	Serological Responses to Filarial Antigens in Malian Children Attending Elementary Schools
Moulik, S; Chaudhuri, SJ; Sardar, B; Ghosh, M; Saha, B; Das, NK; Chatterjee, M	2018	Monitoring of Parasite Kinetics in Indian Post-Kala-azar Dermal Leishmaniasis
Moya, L; Herrador, Z; Ta-Tang, TH; Rubio, JM; Perteguer, MJ; Hernandez-Gonzalez, A; Garcia, B; Nguema, R; Nguema, J; Ncogo, P; Garate, T; Benito, A; Sima, A; Aparicio, P	2016	Evidence for Suppression of Onchocerciasis Transmission in Bioko Island, Equatorial Guinea
Mpanya et al.	2017	Innovative methods of case finding to achieve elimination of human African trypanosomiasis in the Democratic Republic of Congo
Mueller, YK; Nackers, F; Ahmed, KA; Boelaert, M; Djoumessi, JC; Eltigani, R; Gorashi, HA; Hammam, O; Ritmeijer, K; Salih, N; Worku, D; Etard, JF; Chappuis, F	2012	Burden of Visceral Leishmaniasis in Villages of Eastern Gedaref State, Sudan: An Exhaustive Cross-Sectional Survey
Mugasa et al.	2014	Comparison of nucleic acid sequence-based amplification and loop-mediated isothermal amplification for diagnosis of human African trypanosomiasis
Mugasa et al.	2012	Diagnostic Accuracy of Molecular Amplification Tests for Human African Trypanosomiasis-Systematic Review
Mukadi et al.	2016	Performance of Microscopy for the Diagnosis of Malaria and Human African Trypanosomiasis by Diagnostic Laboratories in the Democratic Republic of the Congo: Results of a Nation-Wide External Quality Assessment
Mulenga et al.	2017	Feasibility of integration of activities of human African trypanosomiasis control in basic health services in the Democratic Republic of the Congo: preliminary results from an action research
Mulenga et al.	2017	Perception of the integration of activities of African human trypanosomiasis control into basic health services: a qualitative study
Munoz-Saravia, SG; Haberland, A; Wallukat, G; Schimke, I	2012	Chronic Chagas' heart disease: a disease on its way to becoming a worldwide health problem: epidemiology, etiopathology, treatment, pathogenesis and laboratory medicine
Murilla et al.	2014	Kenya Trypanosomiasis Research Institute Cryobank for Human and Animal Trypanosome Isolates to Support Research: Opportunities and Challenges
Mutherteni, SR; Upadhyayula, SM; Kumaraswamy, S; Kadiri, MR; Nagalla, B	2016	Influence of socioeconomic aspects on lymphatic filariasis: A case-control study in Andhra Pradesh, India
Mwingira, U; Chikawe, M; Mandara, WL; Mableson, HE; Uisso, C; Mremi, I; Malishee, A; Malecela, M; Mackenzie, CD; Kelly-Hope, LA; Stanton, MC	2017	Lymphatic filariasis patient identification in a large urban area of Tanzania: An application of a community-led mHealth system
Mwingira, U; Chikawe, M; Uisso, C; Idindili, B; Craciunoiu, S; Bonuedi, D; Crowley, K; Evans, D; Nshala, A	2017	ADDING ONCHOCERCIASIS MONITORING TO LYMPHATIC FILARIASIS TRANSMISSION ASSESSMENT SURVEYS: THE TANZANIA EXPERIENCE
Mwingira, UJ; Downs, P; Sauvage-Mar, M; Chikawe, M; Cecilia; Uisso; Crowley, K; Ngondi, JM	2017	APPLYING A MOBILE SURVEY TOOL FOR ASSESSING LYMPHATIC FILARIASIS MORBIDITY IN MTWARA MUNICIPAL COUNCIL OF TANZANIA
Nagaoka, F; Itoh, M; Samad, MS; Takagi, H; Weerasooriya, MV; Yahathugoda, TC; Hossain, M; Moji, K; Kimura, E	2013	Visual detection of filaria-specific IgG4 in urine using red-colored high density latex beads
Namangala et al.	2012	The use of Loop-mediated Isothermal Amplification (LAMP) to detect the re-emerging Human African Trypanosomiasis (HAT) in the Luangwa and Zambezi valleys
Nana-Djeunga, HC; Tchatchueng-Mbougua, JB; Bopda, J; Mbickmen-Tchana, S; Elong-Kana, N; Nnomzo'o, E; Akame, J; Tarini, A; Zhang, Y; Njiokou, F; Kamgno, J	2015	Mapping of Bancroftian Filariasis in Cameroon: Prospects for Elimination
Nana-Djeunga, HC; Tchouakui, M; Njitchouang, GR; Tchatchueng-Mbougua, JB; Nwane, P; Domche, A; Bopda, J; Mbickmen-Tchana, S; Akame, J; Tarini, A; Epee, E; Biholong, BD; Zhang, YB; Tougoue, JJ; Kabore, A; Njiokou, F; Kamgno, J	2017	First evidence of lymphatic filariasis transmission interruption in Cameroon: Progress towards elimination
Nascimento, MS; Stolf, AMS; de Andrade, HF; Pandey, RP; Umezawa, ES	2018	Vimentin and Anti Vimentin Antibodies in Chagas' Disease
Nasreen, SA; Hossain, MA; Paul, SK; Mahmud, MC; Ahmed, S; Ghosh, S; Kobayashi, N	2012	PCR-Based Detection of Leishmania DNA in Skin Samples of Post Kala-Azar Dermal Leishmaniasis Patients from an Endemic Area of Bangladesh
Ndeffo-Mbah, ML; Galvani, AP	2017	Global elimination of lymphatic filariasis
Netto, MJ; Bonfim, C; Brandao, E; Aguiar-Santos, AM; Medeiros, Z	2016	Burden of lymphatic filariasis morbidity in an area of low endemicity in Brazil
Newton-Sanchez, OA; Espinoza-Gomez, F; Melnikov, V; Delgado-Enciso, I; Rojas-Larios, F; Dumonteil, E; Trujillo-Hernandez, B; de la Cruz-Ruiz, M	2017	Seroprevalence of Trypanosoma cruzi (TC) and risk factors in Colima, Mexico
Ngoyi et al.	2014	Performance of Parasitological and Molecular Techniques for the Diagnosis and Surveillance of Gambiense Sleeping Sickness
Ngoyi et al.	2013	Stage determination in sleeping sickness: comparison of two cell counting and two parasite detection techniques
Niederhauser, C; Gottschalk, J; Tinguely, C	2016	Selective Testing of At-Risk Blood Donors for Trypanosoma cruzi and Plasmodium spp. in Switzerland
Nikolskaia et al.	2017	Loop-Mediated Isothermal Amplification for Detection of the 5.8S Ribosomal Ribonucleic Acid Internal Transcribed Spacer 2 Gene Found in Trypanosoma brucei gambiense
Njamnshi et al.	2012	Actigraphy in Human African Trypanosomiasis as a Tool for Objective Clinical Evaluation and Monitoring: A Pilot Study
Njenga, SM; Kanyi, HM; Mutungi, FM; Okoyo, C; Matendechero, HS; Pullan, RL; Halliday, KE; Brooker, SJ; Wamae, CN; Onsongo, JK; Won, KY	2017	Assessment of lymphatic filariasis prior to re-starting mass drug administration campaigns in coastal Kenya
Noland, GS; Blount, S; Gonzalez, M	2015	Post-Mass Drug Administration Transmission Assessment Survey for Elimination of Lymphatic Filariasis in La Cienaga, Dominican Republic
Noordin, R; Muhi, J; Idris, ZM; Arifin, N; Kiyu, A	2012	Duration of detection of anti-BmR1 IgG4 antibodies after mass-drug administration (MDA) in Sarawak, Malaysia
Noordin, R; Yunus, MH; Robinson, K; Won, KY; Babu, S; Fischer, PU; Hisam, S; Mahmud, R	2018	Laboratory Evaluation of a Rapid IgG4 Antibody Test (BLF Rapid (TM)) for Bancroftian Filariasis
Noordin, R; Zain, SNM; Yunus, MH; Sahimin, N	2017	Seroprevalence of lymphatic filariasis among migrant workers in Peninsular Malaysia
Nzou et al.	2016	Development of multiplex serological assay for the detection of human African trypanosomiasis
Oekar, NK; Hanafiah, A; Setiawan, D; Widyasari, EM	2017	Technetium-99m-Labeled Diethylcarbamazine Citrate (Tc-99m-DEC) as a New Diagnostic Agent for Lymphatic Filariasis Detection
Ogongo, P; Kariuki, TM; Wilson, RA	2018	Diagnosis of schistosomiasis mansoni: an evaluation of existing methods and research towards single worm pair detection
Okorie, PN; Davies, E; Ogunmola, OO; Ojurongbe, O; Saka, Y; Okoeguale, B; Braide, EI	2015	Lymphatic filariasis baseline survey in two sentinel sites of Ogun state, Nigeria
Olliaro, PL; Shamsuzzaman, TAKM; Marasini, B; Dhariwal, AC; Be-Nazir, A; Mondal, D; Banjara, MR; Das, P; Sundar, S; Rijal, S; Arana, B; Alvar, J; Argaw, D; Peeling, RW; Kroeger, A; Matlashewski, G	2017	Investments in Research and Surveillance Are Needed to Go Beyond Elimination and Stop Transmission of Leishmania in the Indian Subcontinent
Omar, N; Hamidon, NH; Yunus, MH; Noordin, R; Choong, YS; Lim, TS	2018	Generation and selection of naive Fab library for parasitic antigen: Anti-BmSXP antibodies for lymphatic filariasis
Owusu, IO; de Souza, DK; Anto, F; Wilson, MD; Boakye, DA; Bockarie, MJ; Gyapong, JO	2015	Evaluation of human and mosquito based diagnostic tools for defining endpoints for elimination of Anopheles transmitted lymphatic filariasis in Ghana
Padovese, V; Marrone, R; Dassoni, F; Vignally, P; Barnabas, GA; Morrone, A	2016	The diagnostic challenge of mapping elephantiasis in the Tigray region of northern Ethiopia
Palmer et al.	2014	Changing landscapes, changing practice: Negotiating access to sleeping sickness services in a post-conflict society
Palmer et al.	2014	A Mixed Methods Study of a Health Worker Training Intervention to Increase Syndromic Referral for Gambiense Human African Trypanosomiasis in South Sudan
Palmer et al.	2013	Syndromic Algorithms for Detection of Gambiense Human African Trypanosomiasis in South Sudan
Palmer, JJ; Robert, O; Kansiime, F	2017	Including refugees in disease elimination: challenges observed from a sleeping sickness programme in Uganda
Pandey et al.	2015	Evaluating long-term effectiveness of sleeping sickness control measures in Guinea
Pastor, AF; Rocha, A; Cassemiro, KD; Tenorio, M; Melo, P; Grilis, MR; Rhuama, M; Rezende, AM; Neto, OPD; Marques, E; Dhalia, R	2018	Evaluation of the recombinant antigens Wb14 and WbT for the capture antibody diagnosis of lymphatic filariasis
Pedram, B; Pasquetto, V; Drame, PM; Ji, YC; Gonzalez-Moa, MJ; Baldwin, RK; Nutman, TB; Biamonte, MA	2017	A novel rapid test for detecting antibody responses to Loa loa infections
Pedram, B; Pasquetto, V; Drame, PM; Ji, YC; Gonzalez-Moa, MJ; Baldwin, RK; Nutman, TB; Biamonte, MA	2017	A novel rapid test for detecting antibody responses to Loa loa infections
Peeling, RW; Mabey, D	2014	Diagnostics for the control and elimination of neglected tropical diseases
Peeling, RW; Mabey, D	2014	Diagnostics for the control and elimination of neglected tropical diseases
Peeling, RW; Mabey, D	2014	Diagnostics for the control and elimination of neglected tropical diseases
Peeling, RW; Mabey, D	2014	Diagnostics for the control and elimination of neglected tropical diseases [look up in full version]
Peeling, RW; Mabey, D	2014	Diagnostics for the control and elimination of neglected tropical diseases
Peeling, RW; McNerney, R	2014	Emerging technologies in point-of-care molecular diagnostics for resource-limited settings
Pennington, PM; Juarez, JG; Arrivillaga, MR; De Urioste-Stone, SM; Doktor, K; Bryan, JP; Escobar, CY; Cordon-Rosales, C	2017	Towards Chagas disease elimination: Neonatal screening for congenital transmission in rural communities
Pereira, PCM; Navarro, EC	2013	Challenges and perspectives of Chagas disease: a review
Perez-Molina, JA	2014	Management of Trypanosoma cruzi coinfection in HIV-positive individuals outside endemic areas
Pickering, H; Holland, MJ; Last, AR; Burton, MJ; Burr, SE	2018	Evaluation of a Chlamydia trachomatis-specific, commercial, real-time PCR for use with ocular swabs
Pilotte, N; Torres, M; Tomaino, FR; Laney, SJ; Williams, SA	2013	A TaqMan-based multiplex real-time PCR assay for the simultaneous detection of Wuchereria bancrofti and Brugia malayi
Pion, SD; Montavon, C; Chesnais, CB; Kamgno, J; Wanji, S; Klion, AD; Nutman, TB; Boussinesq, M	2016	Positivity of Antigen Tests Used for Diagnosis of Lymphatic Filariasis in Individuals without Wuchereria bancrofti Infection but with High Loa loa Microfilaremia
Plichart, C; Lemoine, A	2013	Monitoring and evaluation of lymphatic filariasis interventions: an improved PCR-based pool screening method for high throughput Wuchereria bancrofti detection using dried blood spots
Poole, CB; Li, ZR; Alhassan, A; Guelig, D; Diesburg, S; Tanner, NA; Zhang, YH; Evans, TC; LaBarre, P; Wanji, S; Burton, RA; Carlow, CKS	2017	Colorimetric tests for diagnosis of filarial infection and vector surveillance using non-instrumented nucleic acid loop-mediated isothermal amplification
Poole, CB; Li, ZR; Alhassan, A; Guelig, D; Diesburg, S; Tanner, NA; Zhang, YH; Evans, TC; LaBarre, P; Wanji, S; Burton, RA; Carlow, CKS	2017	Colorimetric tests for diagnosis of filarial infection and vector surveillance using non-instrumented nucleic acid loop-mediated isothermal amplification (NINA-LAMP)
Poole, CB; Tanner, NA; Zhang, YH; Evans, TC; Carlow, CKS	2012	Diagnosis of Brugian Filariasis by Loop-Mediated Isothermal Amplification
Porras, AI; Yadon, ZE; Altcheh, J; Britto, C; Chaves, GC; Flevaud, L; Martins, OA; Ribeiro, I; Schijman, AG; Shikanai-Yasuda, MA; Sosa-Estani, S; Stobbaerts, E; Zicker, F	2015	Target Product Profile (TPP) for Chagas Disease Point-of-Care Diagnosis and Assessment of Response to Treatment
Prado, IC; Mendes, VG; Souza, ALA; Dutra, RF; De-Simone, SG	2018	Electrochemical immunosensor for differential diagnostic of Wuchereria bancrofti using a synthetic peptide
Pretrick, M; Melrose, W; Chaine, JP; Canyon, D; Carron, J; Graves, PM; Bradbury, RS	2017	Identification and control of an isolated, but intense focus of lymphatic filariasis on Satawal Island, Federated States of Micronesia, in 2003
Priest, JW; Jenks, MH; Moss, DM; Mao, B; Buth, S; Wannemuehler, K; Soeung, SC; Lucchi, NW; Udhayakumar, V; Gregory, CJ; Huy, R; Muth, S; Lammie, PJ	2016	Integration of Multiplex Bead Assays for Parasitic Diseases into a National, Population-Based Serosurvey of Women 1539 Years of Age in Cambodia
Prince-Guerra, JL; Cama, VA; Wilson, N; Thiele, EA; Likwela, J; Ndakala, N; Muzinga, JMW; Ayebazibwe, N; Ndjakani, YD; Pitchouna, NA; Mumba, D; Tshefu, AK; Ogawa, G; Cantey, PT	2018	Comparison of PCR Methods for Onchocerca volvulus Detection in Skin Snip Biopsies from the Tshopo Province, Democratic Republic of the Congo
Priotto et al.	2012	Early Prediction of Treatment Efficacy in Second-Stage Gambiense Human African Trypanosomiasis
Quinde-Calderon, L; Rios-Quituizaca, P; Solorzano, L; Dumonteil, E	2016	Ten years (2004-2014) of Chagas disease surveillance and vector control in Ecuador: successes and challenges
Ramaiah, KD; Vanamail, P	2013	Surveillance of lymphatic filariasis after stopping ten years of mass drug administration in rural communities in south India
Rassi, A; Rassi, A; de Rezende, JM	2012	American Trypanosomiasis (Chagas Disease)
Ravishankaran, R; Radhika, NS; Vishal, LA; Meenakshisundaram, S; Karande, AA; Kaliraj, P	2015	An evaluation of antigen capture assays for detecting active filarial antigens
Ravishankaran, R; Shridharan, RN; Vishal, LA; Meenakshisundaram, S; Karande, AA; Kaliraj, P	2016	Evaluation of immuno diagnostic assay for the exposure of stage specific filarial infection
Rebollo, MP; Bockarie, MJ	2017	Can Lymphatic Filariasis Be Eliminated by 2020?
Rebollo, MP; Bockarie, MJ	2014	Shrinking the lymphatic filariasis map: update on diagnostic tools for mapping and transmission monitoring
Rebollo, MP; Bockarie, MJ	2013	Toward the elimination of lymphatic filariasis by 2020: treatment update and impact assessment for the endgame
Rebollo, MP; Bockarie, MJ	2013	Rapid Diagnostics for the Endgame in Lymphatic Filariasis Elimination
Rebollo, MP; Mohammed, KA; Thomas, B; Ame, S; Ali, SM; Cano, J; Escalada, AG; Bockarie, MJ	2015	Cessation of Mass Drug Administration for Lymphatic Filariasis in Zanzibar in 2006: Was Transmission Interrupted?
Rebollo, MP; Sime, H; Assefa, A; Cano, J; Deribe, K; Gonzalez-Escalada, A; Shafi, O; Davey, G; Brooker, SJ; Kebede, A; Bockarie, MJ	2015b	Shrinking the Lymphatic Filariasis Map of Ethiopia: Reassessing the Population at Risk through Nationwide Mapping
Rebollo, MP; Zoure, H; Ogoussan, K; Sodahlon, Y; Ottesen, EA; Cantey, PT	2018	Onchocerciasis: shifting the target from control to elimination requires a new first-step-elimination mapping
Ribone, ME; Belluzo, MS; Pagani, D; Marcipar, IS; Lagier, CM	2013	Amperometric bioelectrode for specific human immunoglobulin G determination: Optimization of the method to diagnose American trypanosomiasis (vol 350, pg 61, 2006)
Rock et al.	2015	Quantitative evaluation of the strategy to eliminate human African trypanosomiasis in the Democratic Republic of Congo
Rock, KS; Ndeffo-Mbah, ML; Castano, S; Palmer, C; Pandey, A; Atkins, KE; Ndung'u, JM; Hollingsworth, TD; Galvani, A; Bever, C; Chitnis, N; Keeling, MJ	2018	Assessing Strategies Against Gambiense Sleeping Sickness Through Mathematical Modeling
Rock, KS; Quinnell, RJ; Medley, GF; Courtenay, O	2016	Progress in the Mathematical Modelling of Visceral Leishmaniasis
Rodriguez, JB; Falcone, BN; Szajnman, SH	2016	Detection and treatment of Trypanosoma cruzi: a patent review (2011-2015)
Rogé et al.	2014	Recombinant Antigens Expressed in Pichia pastoris for the Diagnosis of Sleeping Sickness Caused by Trypanosoma brucei gambiense
Rollinson, D; Knopp, S; Levitz, S; Stothard, JR; Tchuente, LAT; Garba, A; Mohammed, KA; Schur, N; Person, B; Colley, DG; Utzinger, J	2013	Time to set the agenda for schistosomiasis elimination
Rosser, A; Rollinson, D; Forrest, M; Webster, BL	2015	Isothermal Recombinase Polymerase amplification (RPA) of Schistosoma haematobium DNA and oligochromatographic lateral flow detection
Saeed, M; Adnan, M; Khan, S; Al-Shammari, E; Mustafa, H	2016b	In search of a potential diagnostic tool for molecular characterization of lymphatic filariasis
Saeed, M; Al-Shammari, EM; Khan, S; Alam, MJ; Adnan, M	2016a	Monitoring and evaluation of lymphatic filariasis interventions: current trends for diagnosis
Saha, P; Ganguly, S; Chatterjee, M; Das, SB; Kundu, PK; Guha, SK; Ghosh, TK; Bera, DK; Basu, N; Maji, AK	2017	Asymptomatic leishmaniasis in kala-azar endemic areas of Malda district, West Bengal, India
Samarasekera, SD; Rao, RU; Nagodavithana, KC; Punchihewa, MW; Weil, GJ	2017	USE OF AN ADULT TRANSMISSION ASSESSMENT SURVEY TO ASSESS PERSISTENCE OF LYMPHATIC FILARIASIS AT THE EVALUATION UNIT LEVEL IN GALLE, SRI LANKA
Samykutty, A; Dakshinamoorthy, G; Kalyanasundaram, R; Munirathinam, G; Reddy, M	2012	Evaluation of recombinant filarial Troponin and Paramyosin as Diagnostic tools in lymphatic filariasis
Sanpool, O; Tantrawatpan, C; Thanchomnang, T; Janwan, P; Intapan, PM; Rodpai, R; Lulitanond, V; Taweethavonsawat, P; Maleewong, W	2016	Pyrosequencing Using SL and 5S rRNA as Molecular Markers for Identifying Zoonotic Filarial Nematodes in Blood Samples and Mosquitoes
Santamaria, C; Chatelain, E; Jackson, Y; Miao, QQ; Ward, BJ; Chappuis, F; Ndao, M	2014	Serum biomarkers predictive of cure in Chagas disease patients after nifurtimox treatment
Santos, CS; Mossanha, R; Wohnrath, K; Inaba, J; Pessoa, CA	2016	Electrochemical Immunosensor for Qualitative Diagnosis of the American Trypanosomiasis Based on Gold Modified with 3-Mercaptopropionic
Schellini, SA; Lilian, R; de Sousa, F	2012	Trachoma: still being an important blinding disease
Shamsuzzaman, AKM; Haq, R; Karim, MJ; Azad, MB; Mahmood, ASMS; Khair, A; Rahman, MM; Hafiz, I; Ramaiah, KD; Mackenzie, CD; Mableson, HE; Kelly-Hope, LA	2017	The significant scale up and success of Transmission Assessment Surveys 'TAS' for endgame surveillance of lymphatic filariasis in Bangladesh: One step closer to the elimination goal of 2020
Sheel, M; Sheridan, S; Gass, K; Won, K; Fuimaono, S; Kirk, M; Gonzales, A; Hedtke, SM; Graves, PM; Lau, CL	2018	Identifying residual transmission of lymphatic filariasis after mass drug administration: Comparing school-based versus community-based surveillance - American Samoa, 2016
Shelly, EM; Acuna-Soto, R; Ernst, KC; Sterling, CR; Brown, HE	2016	A Critical Assessment of Officially Reported Chagas Disease Surveillance Data in Mexico
Shey, RA; Ghogomu, SM; Njume, FN; Gainkam, LOT; Poelvoorde, P; Mutesa, L; Robert, A; Humblet, P; Munyampundu, JP; Kamgno, J; Lelubre, C; Vanhamme, L; Souopgui, J	2018	Prediction and validation of the structural features of Ov58GPCR, an immunogenic determinant of Onchocerca volvulus
Shiff, CJ	2015	DEFINITIVE DIAGNOSTICS ARE CRITICAL FOR ELIMINATION OF SCHISTOSOMES INFECTIONS
Shirey, RJ; Globisch, D; Eubanks, LM; Hixon, MS; Janda, KD	2018	Noninvasive Urine Biomarker Lateral Flow Immunoassay for Monitoring Active Onchocerciasis
Shott, J; Ducker, C; Unnasch, TR; Mackenzie, CD	2018	Establishing quality assured (QA) laboratory support for onchocerciasis elimination in Africa
Silveira, AMS; Costa, EGD; Ray, D; Suzuki, BM; Hsieh, MH; Fraga, LAD; Caffrey, CR	2016	Evaluation of the CCA Immuno-Chromatographic Test to Diagnose Schistosoma mansoni in Minas Gerais State, Brazil
Simarro et al.	2014	Mapping the capacities of fixed health facilities to cover people at risk of gambiense human African trypanosomiasis
Sime, H; Gass, KM; Mekasha, S; Assefa, A; Woyessa, A; Shafi, O; Meribo, K; Kebede, B; Ogoussan, K; Pelletreau, S; Bockarie, MJ; Kebede, A; Rebollo, MP	2018	Results of a confirmatory mapping tool for Lymphatic filariasis endemicity classification in areas where transmission was uncertain in Ethiopia
Singh, D; Pandey, K; Das, VNR; Das, S; Verma, N; Ranjan, A; Lal, SC; Topno, KR; Singh, SK; Verma, RB; Kumar, A; Sardar, AH; Purkait, B; Das, P	2013	Evaluation of rK-39 Strip Test Using Urine for Diagnosis of Visceral Leishmaniasis in an Endemic Region of India
Singh, P; Anshu; Gangane, N	2012	Cytological diagnosis of filarial infection in an endemic area where screening and prophylaxis is in place
Skelly, PJ	2013	The use of imaging to detect schistosomes and diagnose schistosomiasis
Snijders et al.	2017	6 Costing of large scale strategies for active case finding of Human African Trypanosomiasis (HAT) in the Democratic Republic of the Congo
Sodahlon, YK; Dorkenoo, AM; Morgah, K; Nabiliou, K; Agbo, K; Miller, R; Datagni, M; Seim, A; Mathieu, E	2013	A Success Story: Togo Is Moving toward Becoming the First Sub-Saharan African Nation to Eliminate Lymphatic Filariasis through Mass Drug Administration and Countrywide Morbidity Alleviation
Solomon, AW; Engels, D; Bailey, RL; Blake, IM; Brooker, S; Chen, JX; Chen, JH; Churcher, TS; Drakeley, CJ; Edwards, T; Fenwick, A; French, M; Gabrielli, AF; Grassly, NC; Harding-Esch, EM; Holland, MJ; Koukounari, A; Lammie, PJ; Leslie, J; Mabey, DC; Rhajaoui, M; Secor, WE; Stothard, JR; Wei, H; Willingham, AL; Zhou, XN; Peeling, RW	2012	A Diagnostics Platform for the Integrated Mapping, Monitoring, and Surveillance of Neglected Tropical Diseases: Rationale and Target Product Profiles
Sosa-Estani, S; Segura, EL	2015	Integrated control of Chagas disease for its elimination as public health problem - A Review
Soto, AB; Xu, ZJ; Wood, P; Sanuku, N; Robinson, LJ; King, CL; Tisch, D; Susapu, M; Graves, PM	2018	Combining different diagnostic studies of lymphatic filariasis for risk mapping in Papua New Guinea: a predictive model from microfilaraemia and antigenaemia prevalence surveys
Stanton, MC; Mkwanda, SZ; Debrah, AY; Batsa, L; Biritwum, NK; Hoerauf, A; Cliffe, M; Best, A; Molineux, A; Kelly-Hope, LA	2015	Developing a community-led SMS reporting tool for the rapid assessment of lymphatic filariasis morbidity burden: case studies from Malawi and Ghana
Steel, C; Golden, A; Kubofcik, J; Larue, N; de los Santos, T; Domingo, GJ; Nutman, TB	2013	Rapid Wuchereria bancrofti-Specific Antigen Wb123-Based IgG4 Immunoassays as Tools for Surveillance following Mass Drug Administration Programs on Lymphatic Filariasis
Steel, C; Golden, A; Stevens, E; Yokobe, L; Domingo, GJ; de los Santos, T; Nutman, TB	2015	Rapid Point-of-Contact Tool for Mapping and Integrated Surveillance of Wuchereria bancrofti and Onchocerca volvulus Infection
Steel, C; Kubofcik, J; Ottesen, EA; Nutman, TB	2012	Antibody to the Filarial Antigen Wb123 Reflects Reduced Transmission and Decreased Exposure in Children Born following Single Mass Drug Administration (MDA)
Steiner et al.	2012	EFNS-ENS guidelines for the use of PCR technology for the diagnosis of infections of the nervous system
Steinmann et al.	2015	Contemporary and emerging strategies for eliminating human African trypanosomiasis due to Trypanosoma brucei gambiense: review
Sternberg et al.	2014	Evaluation of the Diagnostic Accuracy of Prototype Rapid Tests for Human African Trypanosomiasis
Sternberg, JM; Mitchell, JA	2014	Plasma neuronal specific enolase: a potential stage diagnostic marker in human African trypanosomiasis
Stijlemans et al.	2017	Nanobodies As Tools to Understand, Diagnose, and Treat African Trypanosomiasis
Stothard, JR; Stanton, MC; Bustinduy, AL; Sousa-Figueiredo, JC; Van Dam, GJ; Betson, M; Waterhouse, D; Ward, S; Allan, F; Hassan, AA; Al-Helal, MA; Memish, ZA; Rollinson, D	2014	Diagnostics for schistosomiasis in Africa and Arabia: a review of present options in control and future needs for elimination
Sullivan et al.	2014	Identification of sVSG117 as an Immunodiagnostic Antigen and Evaluation of a Dual-Antigen Lateral Flow Test for the Diagnosis of Human African Trypanosomiasis
Sullivan et al.	2013	Proteomic Selection of Immunodiagnostic Antigens for Human African Trypanosomiasis and Generation of a Prototype Lateral Flow Immunodiagnostic Device
Sun, DJ; Deng, XL; Duan, JH	2013	The history of the elimination of lymphatic filariasis in China
Sundar, S; Chakravarty, J	2012	Recent advances in the diagnosis and treatment of kala-azar
Sundar, S; Singh, OP	2018	Molecular Diagnosis of Visceral Leishmaniasis
Sundar, S; Singh, OP; Chakravarty, J	2018	Visceral leishmaniasis elimination targets in India, strategies for preventing resurgence
Surakat, OA; Sam-Wobo, SO; De Los Santos, T; Faulx, D; Golden, A; Ademolu, K; Yokobe, L; Adeleke, MA; Bankole, SO; Adekunle, ON; Abimbola, WA; Mafiana, CF	2018	Seroprevalence of onchocerciasis in Ogun State, Nigeria after ten years of mass drug administration with ivermectin
Sutherland, CS; Stone, CM; Tediosi, F	2015	Seeing beyond 2020: cost-effectiveness analysis of contemporary and emerging strategies for human African trypanosomiasis (HAT) Trypanosoma brucei (T.b.) gambiense for elimination
Swaminathan, S; Perumal, V; Adinarayanan, S; Kaliannagounder, K; Rengachari, R; Purushothaman, J	2012	Epidemiological Assessment of Eight Rounds of Mass Drug Administration for Lymphatic Filariasis in India: Implications for Monitoring and Evaluation
Ta, TH; Moya, L; Nguema, J; Aparicio, P; Miguel-Oteo, M; Cenzual, G; Canorea, I; Lanza, M; Benito, A; Crainey, JL; Rubio, JM	2018	Geographical distribution and species identification of human filariasis and onchocerciasis in Bioko Island, Equatorial Guinea
Taleo, F; Taleo, G; Graves, PM; Wood, P; Kim, SH; Ozaki, M; Joseph, H; Chu, B; Pavluck, A; Yajima, A; Melrose, W; Ichimori, K; Capuano, C	2017	Surveillance efforts after mass drug administration to validate elimination of lymphatic filariasis as a public health problem in Vanuatu
Tambo, E; Ai, L; Zhou, X; Chen, JH; Hu, W; Bergquist, R; Guo, JG; Utzinger, J; Tanner, M; Zhou, XN	2014	Surveillance-response systems: the key to elimination of tropical diseases
Tchuente, LAT; Rollinson, D; Stothard, JR; Molyneux, D	2017	Moving from control to elimination of schistosomiasis in sub-Saharan Africa: time to change and adapt strategies
Thiele, EA; Cama, VA; Lakwo, T; Mekasha, S; Abanyie, F; Sleshi, M; Kebede, A; Cantey, PT	2016	Detection of Onchocerca volvulus in Skin Snips by Microscopy and Real -Time Polymerase Chain Reaction: Implications for Monitoring and Evaluation Activities
Tiberti et al.	2013	Neopterin Is a Cerebrospinal Fluid Marker for Treatment Outcome Evaluation in Patients Affected by Trypanosoma brucei gambiense Sleeping Sickness
Tiongco et al.	2018	Clinical enzymes as possible immunological biomarkers in the diagnosis of malaria, human African and American trypanosomiasis
Tiongco, RE; Paragas, NA; Salunga, MA; Padua, MFF; Ponciano, D; Pinpin, MV; Nava, MR; Ragasa, M; Pineda-Cortel, MR	2018	Clinical enzymes as possible immunological biomarkers in the diagnosis of malaria, human African and American trypanosomiasis
Trindade, CND; da Cunha, NA; de Avila, LFD; Villela, MM; Farias, NAD; Leite, FPL	2015	IMMUNOFLUORESCENT ANTIBODY TEST (IFAT) FOR TRYPANOSOMA CRUZI IN DOGS FROM URBAN AND RURAL AREAS OF PELOTAS, RS
Tripathi, PK; Mahajan, RC; Malla, N; Mewara, A; Bhattacharya, SM; Shenoy, RK; Sehgal, R	2016	Circulating filarial antigen detection in brugian filariasis
Truc et al.	2012	Human African trypanosomiasis in Angola: clinical observations,treatment, and use of PCR for stage determination of early stage of the disease
Turner, HC; Bettis, AA; Dunn, JC; Whitton, JM; Hollingsworth, D; Fleming, FM; Anderson, RM	2017	Economic Considerations for Moving beyond the Kato-Katz Technique for Diagnosing Intestinal Parasites As We Move Towards Elimination
Unnasch, TR; Golden, A; Cama, V; Cantey, PT	2018	Diagnostics for onchocerciasis in the era of elimination
Upfill-Brown et al.	2015	MAPPING OF HUMAN AFRICAN TRYPANOSOMIASIS RISK IN DRC AND MODELING OF POTENTIAL PATHS TO ELIMINATION
Utzinger, J; Becker, SL; Knopp, S; Blum, J; Neumayr, AL; Keiser, J; Hatz, CF	2012	Neglected tropical diseases: diagnosis, clinical management, treatment and control
Utzinger, J; Becker, SL; Knopp, S; Blum, J; Neumayr, AL; Keiser, J; Hatz, CF	2012	Neglected tropical diseases: diagnosis, clinical management, treatment and control
Utzinger, J; Becker, SL; van Lieshout, L; van Dam, GJ; Knopp, S	2015	New diagnostic tools in schistosomiasis
Valdez, FC; Marin, C; Abuxapqui, JF; Ortegon, JE; Canas, R; Moreno, MS	2016	Diagnosis of Congenital Chagas Disease Using an Iron Superoxide Dismutase Excreted as Antigen, in Mothers and Their Children During the First Year of Life
Vallur, AC; Duthie, MS; Reinhart, C; Tutterrow, Y; Hamano, S; Bhaskar, KRH; Coler, RN; Mondal, D; Reed, SG	2014	Biomarkers for intracellular pathogens: establishing tools as vaccine and therapeutic endpoints for visceral leishmaniasis
Vallur, AC; Reinhart, C; Mohamath, R; Goto, Y; Ghosh, P; Mondal, D; Duthie, MS; Reed, SG	2016	Accurate Serodetection of Asymptomatic Leishmania donovani Infection by Use of Defined Antigens
van Dam, GJ; Hoekstra-Mevius, PT; de Dood, CJ; Kornelis, D; van Lieshout, L; Corstjens, PL	2017	CAA AND CCA DETECTION IN SCHISTOSOMIASIS: ASSURED DIAGNOSTIC TOOLS TO BE EMPLOYED WHEN MOVING FROM CONTROL TO ELIMINATION
van Dam, GJ; Xu, J; Bergquist, R; de Dood, CJ; Utzinger, J; Qin, ZQ; Guan, W; Feng, T; Yu, XL; Zhou, J; Zheng, M; Zhou, XN; Corstjens, PLAM	2015	An ultra-sensitive assay targeting the circulating anodic antigen for the diagnosis of Schistosoma japonicum in a low-endemic area, People's Republic of China
Van Nieuwenhove et al.	2012	Identification of Mimotopes with Diagnostic Potential for Trypanosoma brucei gambiense Variant Surface Glycoproteins Using Human Antibody Fractions
Vishal, LA; Nazeer, Y; Ravishankaran, R; Mahalakshmi, N; Kaliraj, P	2014	Evaluation of Rapid Blood Sample Collection in the Detection of Circulating Filarial Antigens for Epidemiological Survey by rWbSXP-1 Capture Assay
Vlaminck, J; Fischer, PU; Weil, GJ	2015	Diagnostic Tools for Onchocerciasis Elimination Programs
Vonghachack, Y; Sayasone, S; Khieu, V; Bergquist, R; van Dam, GJ; Hoekstra, PT; Corstjens, PLAM; Nickel, B; Marti, H; Utzinger, J; Muth, S; Odermatt, P	2017	Comparison of novel and standard diagnostic tools for the detection of Schistosoma mekongi infection in Lao People's Democratic Republic and Cambodia
Wai, KT; Han, KT; Oo, T	2017	Intensifying responsiveness towards neglected intestinal helminth infections in a resource-constrained setting
Wamboga et al.	2017	Enhanced passive screening and diagnosis for gambiense human African trypanosomiasis in north-western Uganda - Moving towards elimination
Wamboga et al.	2017	Mobile technology improves management of a Gambiense human African trypanosomiasis (gHAT) elimination programme in Uganda
Wamboga et al.	2015	A new diagnostic algorithm for Trypanosoma brucei gambiense human African trypanosomiasis (HAT) case detection in a low prevalence setting in North Western Uganda
Wang, SP; Yin, TQ; Zeng, SH; Che, HL; Yang, FF; Chen, XC; Shen, GL; Wu, ZY	2012	A Piezoelectric Immunosensor Using Hybrid Self-Assembled Monolayers for Detection of Schistosoma japonicum
Wang, XY; Xu, J; Zhao, S; Li, W; Zhang, JF; He, J; Swing, AM; Yang, K	2018	Estimating the prevalence of schistosomiasis japonica in China: a serological approach
Wanji, S; Akotshi, DO; Mutro, MN; Tepage, F; Ukety, TO; Diggle, PJ; Remme, JH	2012	Validation of the rapid assessment procedure for loiasis (RAPLOA) in the Democratic Republic of Congo.
Wanji, S; Amvongo-Adjia, N; Koudou, B; Njouendou, AJ; Ndongmo, PWC; Kengne-Ouafo, JA; Datchoua-Poutcheu, FR; Fovennso, BA; Tayong, DB; Fombad, FF; Fischer, PU; Enyong, PI; Bockarie, M	2015	Cross-Reactivity of Filariais ICT Cards in Areas of Contrasting Endemicity of Loa loa and Mansonella perstans in Cameroon: Implications for Shrinking of the Lymphatic Filariasis Map in the Central African Region
Wanji, S; Amvongo-Adjia, N; Njouendou, AJ; Kengne-Ouafo, JA; Ndongmo, WPC; Fombad, FF; Koudou, B; Enyong, PA; Bockarie, M	2016	Further evidence of the cross-reactivity of the Binax NOW (R) Filariasis ICT cards to non-Wuchereria bancrofti filariae: experimental studies with Loa loa and Onchocerca ochengi
Wanji, S; Esum, ME; Jelil, AN; Mbeng, AA; Patrick, CN; Abong, R; Fru, J; Fombad, FF; Nchanji, GT; Narcisse, N; Enyong, P; Storey, H; Curtis, KC; Fischer, K; Fischer, PU	2017	MAPPING OF LYMPHATIC FILARIASIS IN LOIASIS AREAS: A NEW STRATEGY SHOWS NO EVIDENCE FOR WUCHERERIA BANCROFTI ENDEMICITY IN CAMEROON
Weerakoon, KG; Gordon, CA; Cai, PF; Gobert, GN; Duke, M; Williams, GM; Mcmanus, DP	2017b	A novel duplex ddPCR assay for the diagnosis of schistosomiasis japonica: proof of concept in an experimental mouse model
Weerakoon, KG; Gordon, CA; Gobert, GN; Cai, PF; McManus, DP	2016	Optimisation of a droplet digital PCR assay for the diagnosis of Schistosoma japonicum infection: A duplex approach with DNA binding dye chemistry
Weerakoon, KG; Gordon, CA; Williams, GM; Cai, PF; Gobert, GN; Olveda, RM; Ross, AG; Olveda, DU; McManus, DP	2017a	Droplet Digital PCR Diagnosis of Human Schistosomiasis: Parasite Cell-Free DNA Detection in Diverse Clinical Samples
Weerakoon, KGAD; Gobert, GN; Cai, PF; McManus, DP	2015	Advances in the Diagnosis of Human Schistosomiasis
Weil, GJ; Curtis, KC; Fakoli, L; Fischer, K; Gankpala, L; Lammie, PJ; Majewski, AC; Pelletreau, S; Won, KY; Bolay, FK; Fischer, PU	2013	Laboratory and Field Evaluation of a New Rapid Test for Detecting Wuchereria bancrofti Antigen in Human Blood
Welburn, SC; Maudlin, I	2012	Priorities for the Elimination of Sleeping Sickness
WHO	2013	Diagnosis (CONTROL AND SURVEILLANCE OF HUMAN AFRICAN TRYPANOSOMIASIS)
WHO	2013	Control and elimination (CONTROL AND SURVEILLANCE OF HUMAN AFRICAN TRYPANOSOMIASIS)
WHO TDR	2012	Research Priorities for Chagas Disease, Human African Trypanosomiasis and Leishmaniasis Technical Report of the TDR Disease Reference Group on Chagas Disease, Human African Trypanosomiasis and Leishmaniasis
Wilson, NO; Ly, AB; Cama, VA; Cantey, PT; Cohn, D; Diawara, L; Direny, A; Fall, M; Feeser, KR; Fox, LM; Kabore, A; Seck, AF; Sy, N; Ndiaye, D; Dubray, C	2016	Evaluation of Lymphatic Filariasis and Onchocerciasis in Three Senegalese Districts Treated for Onchocerciasis with Ivermectin
Won, K; Barry, A; Hernandez, L; Graza-Pan, MCO; Biritwum, NK; Owusu, IO; Chu, B; Gass, K; Lammie, P	2015	BEYOND MASS DRUG ADMINISTRATION: IDENTIFYING OPTIMAL DIAGNOSTIC TOOLS FOR LYMPHATIC FILARIASIS POST-TREATMENT SURVEILLANCE
Won, KY; Robinson, K; Hamlin, KL; Tufa, J; Seespesara, M; Wiegand, RE; Gass, K; Kubofcik, J; Nutman, TB; Lammie, PJ; Fuimaono, S	2018	Comparison of antigen and antibody responses in repeat lymphatic filariasis transmission assessment surveys in American Samoa
Won, KY; Sambou, S; Barry, A; Robinson, K; Jaye, M; Sanneh, B; Sanyang, A; Gass, K; Lammie, PJ; Rebollo, M	2018	Use of Antibody Tools to Provide Serologic Evidence of Elimination of Lymphatic Filariasis in The Gambia
Wongkamchai, S; Satimai, W; Loymek, S; Nochot, H; Boitano, JJ	2015	An ELISA kit with two detection modes for the diagnosis of lymphatic filariasis
Wu, YQ; Liu, JQ; Lin, YF; Weng, RN; Chen, R; Li, J; Lv, ZY	2018	Diagnosis, Monitoring, and Control of Schistosomiasis-An Update
Xu, J; Guan, ZX; Zhao, B; Wang, YY; Cao, Y; Zhang, HQ; Zhu, XQ; He, YK; Xia, CM	2015	DNA Detection of Schistosoma japonicum: Diagnostic Validity of a LAMP Assay for Low-Intensity Infection and Effects of Chemotherapy in Humans
Xu, X; Zhang, YD; Lin, DD; Zhang, JJ; Xu, J; Liu, YM; Hu, F; Qing, XX; Xia, CM; Pan, WQ	2014	Serodiagnosis of Schistosoma japonicum infection: genomewide identification of a protein marker, and assessment of its diagnostic validity in a field study in China
Yaghoobi, G; Miri, MR; Yaghoobi, MA	2012	Trachoma knowledge in Southern Khorassan, Iran
Yahathugoda, TC; Supali, T; Rao, RU; Djuardi, Y; Stefani, D; Pical, F; Fischer, PU; Lloyd, MM; Premaratne, PH; Weerasooriya, MV; Weil, GJ	2015	A comparison of two tests for filarial antigenemia in areas in Sri Lanka and Indonesia with low-level persistence of lymphatic filariasis following mass drug administration
Yansouni et al.	2013	Rapid diagnostic tests for neurological infections in central Africa
Yu, Q; Yang, H; Feng, YM; Yang, XL; Zhu, YH	2012	Magnetic affinity enzyme-linked immunoassay based on recombinant 26 kDa glutathione-S-transferase for serological diagnosis of schistosomiasis japonica
Zamanian, M; Fraser, LM; Agbedanu, PN; Harischandra, H; Moorhead, AR; Day, TA; Bartholomay, LC; Kimber, MJ	2015	Release of Small RNA-containing Exosome-like Vesicles from the Human Filarial Parasite Brugia malayi
Zhang, JF; Xu, J; Bergquist, R; Yu, LL; Yan, XL; Zhu, HQ; Wen, LY	2016	Development and Application of Diagnostics in the National Schistosomiasis Control Programme in The People's Republic of China
Zhou, XN	2014	Value of a novel diagnostics of rSP13-ELISA toward schistosomiasis elimination in China
Zhou, XN; Bergquist, R; Tanner, M	2013	Elimination of tropical disease through surveillance and response
Zoerhoff, K; Kelly, M; Stelmach, R; Weaver, A; Baker, M; Brady, M	2017	FACTORS PREDICTING TRANSMISSION ASSESSMENT SURVEY OUTCOMES FOR LYMPHATIC FILARIASIS
Zuchi, A; Frust, LT; Rocha, A; Araujo, J; da Silva, PS; Fiorillo, K; Brandao, E; Ximenes, C; Lopes, F; Ponzi, CC	2017	Screening and evaluation of lymphatic filariasis in immigrants from endemic countries residing in a focus where it is considered eliminated in the Southern Region of Brazil: A risk of reemergence?
